# Supplementary material for: Structure and evolution of the mouse pregnancy-specific glycoprotein (Psg) gene locus
Source: BMC Genomics. 2005 Jan 12;6:4. doi: 10.1186/1471-2164-6-4 (PMC546212; doi:10.1186/1471-2164-6-4)
Supplement: Additional File 1 — The gene sequence and predicted CDS and primary protein sequences for Psg16 (placental transcript), Psg20, Psg24, Psg25, Psg26, Psg27, Psg29 and Psg31 A basic text file containing the primary genome data (with source HTGS or WGS information). Predicted CDS sequence is included along with translations. Reverse complement is abbreviated 'RC' in the text. [file 1471-2164-6-4-S1.txt]

* PSG16 (placental transcript); predicted CDS, predicted translation, gene sequence. *

-> SOURCE:-

HTGS SEQUENCE = AC148976.2 (RC 40000-60000)

-> CDS (SPLIT INTO EXON FRAGMENTS) :-

join genomic sequence (1878 - 1941, 4115 - 4462, 7291 - 7650, 8750 - 9109, 11758 - 12041)

>Exon1(L)
ATGGAGGTGTTCTCTGTGCTTCCCTGCAAGGGGTGTACCCCCTGGCAGGGCCTCCTGCTCGCAG
>Exon2(N1)   
CCTCCCTTTTAGCCTGCTGGCTCCTGTCCACCACTGCCCAGGTCACCATTGAATCAGTGCCTTTCAATGTGGTTGAAGGAGAAAATGTCCTTCTTCGTGTTGACAATCTGCCAGAGAATCTTATAACCTTAGCCTGGTACAGAGGGCTGAGGAAAATTGTTGTATACACACTGAACACTAAAGTAAGTGTGATGGGGCAAATGTACAGTGGTAGAGAGATAGTGTCCAGCAACGGGTCCCTGTGGATCCACAATGTCACCCGGAAGGACACAGGACTCTACACCCTACGGACCGTAAATAGACGTGGAGAAATTGTATCAACATCATTCACGTTCCTCTACGTGTACA
>Exon3(N2)
CCTCTCTTTTCATCTGTGGGCGCCCTTCCTTCCCTGCCAAGCTCACTATTGAATCAGTGCCGCCCAGCGTTGCTGAAGGGGGAAGCGTTCTTCTCCGTGTTCACAACCTCCAGGATAAGCTTCGAGGGCTTTCCTGGTACAAAGGGGCACATGTGTCTAGGAACCTTGAGATTGCCCGACAGATAATAGCCAAGAATTCAAGTGTGCCAGGCCCTGCCCACAGTGGTAGAGAGACAGTGTACAGCAATGGATCCCTGCTGCTCCAGAATGTCACCCGGAATGACACCGGATTCTACACCCTACAAACTCTGAGTAGACATCGGAAAATGGAATTAGCACATGTGCAACTTCAGGTGGACA
>Exon4(N3)
CCTCCCTTTCTTCATGCTGTGACACTCTTGACTCTACCCAACTCATCATCGATCCAATGCCACGGTATGCTGCAGAAGGGGAAAGCATCCTTCTCCGTGTTCTTAATCTGCCTGAAGATTTCCAAGTTTTTTGCTGGTACAAAGGAGCATTGATCTTCCAGATCTTTAAAATTGCAGAATATAGCAGAGCCAGGAACTCCATCACCAAGGGGCCTGCTCAAAGCAGAACAGAGAGAGTGTACACCAATGGATCTCTCCTGCTCCAGGATGTCACTGAGAAAGACACGGGCTTGTATACACTACAAACGATAGACAGAAATTTCAAAATTGAAAAAGCACACGTGCAAATCCAAGTGAACA
>Exon5(A)
AGCCTGTGACACAGCCCTTCATGAGAGTCACAGACAGCACAGTTAGAGTACAGAGCTCAGTGGTCTTCACTTGCTTCTCAGACAACACTGGGGTCTCCATCCATTGGCTCTTCAACAATCAGAGTCTGCAGCTCACAGAGAGGATCACACTTTCCCCATCAAAATGCCAACTACGTATAAATCCTGTCAGGAAAGAGGATGGTGGAGAGTATCAATGTGAGGTCTTCAACCTTGCCAGCTCGAAATCCAGTCTCCCAGTCAGCCTGGCCGTGATGAATGAGTGA

-> TRANSLATION :-

MEVFSVLPCKGCTPWQGLLLAASLLACWLLSTTAQVTIESVPFNVVEGENVLLRVDNLPENLITLAWYRGLRKIVVYTLNTKVSVMGQMYSGREIVSSNGSLWIHNVTRKDTGLYTLRTVNRRGEIVSTSFTFLYVYTSLFICGRPSFPAKLTIESVPPSVAEGGSVLLRVHNLQDKLRGLSWYKGAHVSRNLEIARQIIAKNSSVPGPAHSGRETVYSNGSLLLQNVTRNDTGFYTLQTLSRHRKMELAHVQLQVDTSLSSCCDTLDSTQLIIDPMPRYAAEGESILLRVLNLPEDFQVFCWYKGALIFQIFKIAEYSRARNSITKGPAQSRTERVYTNGSLLLQDVTEKDTGLYTLQTIDRNFKIEKAHVQIQVNKPVTQPFMRVTDSTVRVQSSVVFTCFSDNTGVSIHWLFNNQSLQLTERITLSPSKCQLRINPVRKEDGGEYQCEVFNLASSKSSLPVSLAVMNE

-> GENOMIC SEQUENCE :-


        1 ggcacatcca tttgaattaa tgttcgacgt actcaagagc tgatgccctt agtaccctgt
       61 gggcaaagag aaggaagtat tgagacccaa gaaatgggcc agctggcaga ggtgcagccc
      121 tttcaatact gtcttctcat ttaagtctga agagaaatgt cccaggactt tcctctgaaa
      181 tttcttaagg atgcccatcc tctggatgta cacttcttct aactttagcc caggatttcc
      241 cagggagaat ctggaaacct gtctagaccc accctacact aggtaaagac aggagttctt
      301 cagagcacag tgagcaggat gacaggccct acatctcacg tgtactgaag ggatatgggc
      361 aggtcacagt tgacttgttg accatccctg ctctagcctt agacatgaga ttgcagttct
      421 cccagagaat gccagaggaa tatcaggatg catgctcaac atttagaaaa ttatttatct
      481 aagccatgct tgacacttag aaaattattt atctaagcca tgcttgacct tggcttgcag
      541 acaggcttcc aaccctgtct ataggaacct ggagtccact tccaagaccc tgctgttact
      601 tgtttctgag aatacccctc agtctgggga tcctgaaagt ctgctcactc ctggcatctc
      661 ccatgaggga agacagaact gctgatgggg agttgttatg gtaaatctct ccaacccaat
      721 tatgccctgg caatgaaaat acaacacaat taatatgaac acatgctgtg tgcctagatt
      781 gggcagatct accactacac taccatcttc tccatctaag agacccctta gaacttgcag
      841 tttctccagg ccttgtgctt ctgctctgct tttcttcttc ctcctcctcc tctgcattct
      901 ttctctctca aacctccttc ttttctttct ttctgctcca ccttccctct ctctgcccaa
      961 tcatcagctc tcctttattt tccaaattag atgggaagaa ggtttacaag aaaacacctg
     1021 agtgctgact cattccttgt tcacaatccc tcacaggaga atgaaattga tatcaaatat
     1081 aattagcccc agagctatcc acaacaggga gtcatccaga caacgggcat aggtgaccca
     1141 ggaagaccag agagaatcta ggcttacccg acacacagct tagccaacct ataatgctag
     1201 aatgttgttt tgaaacttcc cataggagta ggcacccata gtcctctcca gaacacacag
     1261 gccacctctt cccaacaccc aggacatgaa attcctcata caactttttc tgggtctttc
     1321 tcctggatca ggaaattgac tggtgactgt gataaaggat taatctttcc tagtcattac
     1381 tcagctggtc cttttagagc ccacataggc atctctgtca tcttcctgct gggaaatccc
     1441 accttcccag agcactgagg acacatggca gactgggtgc tcagctgagt ctctgtgtca
     1501 cagggacaca tagacagaat ggaggctccc tctttgatgc tgacagactc aaggtcagga
     1561 gtcagcagat gtcggccctg ggatgagcca ttttttctct gagggcacag ggatgcttat
     1621 cagctttgtt gctcaatgtg ttggttgagg agaaagataa agagagaaaa gttggaggga
     1681 tgcagggcag cactgagagt ggaaggaacc aagcagtgcc ttggagacag accccaccac
     1741 tcatagccca ttagattctg ggaagtgctc ctgtctgaga agaaactccg ctcagaacga
     1801 ggaaggacag gagagcctga gagctgcact ggagctgaag gtctcctcag agcaaggaca
     1861 tgacagtgag aagacagatg gaggtgttct ctgtgcttcc ctgcaagggg tgtaccccct
     1921 ggcagggcct cctgctcgca ggtaagggtg cctactccat gactgtatgt ggggaacata
     1981 actcagagaa tggctggagt ttcctgagaa gacagcagcc caagaggaga ctcaggggtt
     2041 ttgtttgtaa ttataaggca gaaggtgcac tgaggactta ggtttagcag gctgaaggtc
     2101 tcattggaaa ggagctgatg aggggagaga aaatccccaa tgttccctac tgaaaatgag
     2161 tcacattggc tgctctgttg tgaattctga tgtatccaac aaatagaagt caaacagata
     2221 accagatgat tcagtgtgca gagacacagt aatctcaatt cagtcctcag ttccagcatg
     2281 gtagatgaag agaagggagt tctgcagggt cttctttgcc ctccacaccc atgttctgat
     2341 tacatcagga catgaaaaca ctgagacatt tgtctccaca cttgtgctgt ggcacatatc
     2401 cacacaagct catgctgaga cacatggcct tcacaaaccc acacatacaa tacagaagta
     2461 aaagtaaaaa agtgacatca cccttggata taattatttt tgttagccac aaacctggga
     2521 actatgtaga ttaacacatg gatccgtctg tccatccatc catccattca tccatccatc
     2581 catccatctt tccattaatc cattgatcta accgcccgtc catccatcca ttcatccatc
     2641 catccattca tccacctatc catccatcca ttttcccatc catccatcca tccatccatc
     2701 catccatcca tccatttttc catccatcca ttcatccatc catccatcca tccatccatc
     2761 catccattca tccatttttc catccatcca tccatccatc catccatcca tccatccatc
     2821 cacccaccct tccttcctcc cttccttctt tcccttcctt ccttctctcc cttccttccc
     2881 tctctccctt ccttctttct ctcttccttc tctctctttg ttctctccct ccctccttct
     2941 ctcccttcct ccctccttcc cttccttcct tcttttatct tccttccttc cttccttcct
     3001 tccttccttc cttccttcct tcatctattg atatctaaga cttttccagg aactgagttt
     3061 tcctaatgtc agattacccc ctgtcctccc aaagccctga ctctagtggg tcagaagtca
     3121 gagtatccag aagatgatct catgggttga ctggtactac aaagggaaca aagaacaaaa
     3181 attcagaaag tgagggtttt ctagaggaga agatcagcca ggcatgctca caccaaatat
     3241 ggggacacgg aggggtgaat caggcagaca actgagcaga gaactgcata tagagttgac
     3301 aacatagagt gtttgaggga atggatgtca tgttgttcac ctccatcaag gaggctgggc
     3361 acacctctac ccatacccct aagctgagtg ctgatctctg tagaggagtg tgttggtttc
     3421 ttttttttaa agatttattt attttattta tatgagtata atgtagctct cttcagaggg
     3481 catcagatcc cattatagat ggttgtgagt taccatgtgg ttgctgggaa ttgaactcag
     3541 gacctgtgga agagcagtca gtgctcttaa ctattgagcc atctctccat ccctgtgttg
     3601 attttttaaa attttatttt attagatatt ttctttattt acatttcaaa tgctatccca
     3661 aaagttccct ataccctccc cccgccctac tcccctatct gtgttgattt cttaattggt
     3721 tcttgattgt gtcaataaag aagatagaaa ccaattgctg aaatagcttg gatgataata
     3781 gcccaacaat tgtgctatct gactagttta aaaatattaa aattgtctag tgttttatgt
     3841 ggaataaagg tgggcagaag agtgtaactg gggtggctat tggaggcttg gtgaagctag
     3901 ctgagagggc ctggggtagc aaccacagtt tctggtcagg gaaccagctg gccattgaca
     3961 gagctgtcga aagtgagacc agcaacagct gatctaggtg cctgctggga gtgtgggtag
     4021 agctcttggg aaggcagaag tgtgatttaa aaaaaattac acgcagcaga tctcacttgc
     4081 tcaatctcag tggttacttt ctctttcctt ttagcctccc ttttagcctg ctggctcctg
     4141 tccaccactg cccaggtcac cattgaatca gtgcctttca atgtggttga aggagaaaat
     4201 gtccttcttc gtgttgacaa tctgccagag aatcttataa ccttagcctg gtacagaggg
     4261 ctgaggaaaa ttgttgtata cacactgaac actaaagtaa gtgtgatggg gcaaatgtac
     4321 agtggtagag agatagtgtc cagcaacggg tccctgtgga tccacaatgt cacccggaag
     4381 gacacaggac tctacaccct acggaccgta aatagacgtg gagaaattgt atcaacatca
     4441 ttcacgttcc tctacgtgta cagtaagtga tactttgcaa actctgggtg ctgagtgggg
     4501 ttcattccag cacacacaca cagagaagtg tcatgcctac ccaccctttg ccttgtgtcc
     4561 tcatgttggg gtgtgaatat ttagtgcagg acacacatgg ggaataatgg caatagaaca
     4621 gaatccttca tttgacttta ccttgcagtc agctggatgt atggctgata catccgtgaa
     4681 ggacatcaac cattgtctag acttctggag ttcttagaag taatgtgtcc ttgtgaaaga
     4741 ccttgaggga ggaagattgg gtttgaatgt ggaagccata ggatcctcat ggaagtgagc
     4801 atcaggaagc cctgtctgca gacctctgtc ctgactcatc tcctgatggc tctgaaaagc
     4861 aattttaaaa ggctggattt tgactttctg atgggagtga acagtgcttt ggaggagcaa
     4921 attcttgtgc catgtgtaat cagccagtgt actgtcatga gaaccttagt taggtgaggt
     4981 ctcctggaca tctccaatga atccgcgggg agagtagaga aggacaggtg ctcaggccac
     5041 taactaacta tcctgatggg cttatgagac ttccaggagg gtcatggttg ccaaggagag
     5101 ggacaggaca caggaccttc tgacaattgc ttggcctttg gggtccagct cagggaaatg
     5161 acaacaggct ctgctgatgt ggacagcttc ccagatgtga gttgcagttc ctccaatgat
     5221 cagcaggggc agtcttgggg aaacacaaga cctagaagag tatttgtctc aaccaggaac
     5281 ctagctgcct ttcttggctt cctttcctgt tcctggaggt cactgacagc cttcttaggt
     5341 cctctatctg tttcctgtat ttgctaccct gctaggaaac aatgtttagt cgcagcttta
     5401 tgtattttct ttgggaaaga tagagtgtcc taagggaatc acctagacag aggttcaagg
     5461 catctcagaa aggccaggga gcacatgggt agacacagtt cagcaaacag aagtatgctc
     5521 attgtcttga aaccctgcaa aggatgattg aacccagagc agtccttcca ggacccaggt
     5581 cacctcctcc cacacactca ggctgtagct cctgacacat ctgctcctgg gcctttcttc
     5641 tccctcagaa tcctgactgg ttcctgcagt gagaatagat ctgtcccctt ccccactcat
     5701 catgcagctt gtccctttgg atcccttaca cacatctgtc accttcctcc tgagagcaaa
     5761 tcccatcttt cctgagcaca gagaacacag ggcaggctgg gtgcccagct gggtttctgt
     5821 gtcacacagg gagtgcagag gctccctctt tgatgctatc aaaggccatg gtagatcaga
     5881 ggcagcccct aggtgaacag atattctctc agggaacagg gattctcaga agtttgttct
     5941 ttattgtgtg ctctggatgg ctaaaacaga acgagccaag tgaagaggtg agtagctctc
     6001 agaacacaga gaggctcaca gcccatggga ctctgggaga tgcttatgtc tgtgaggagg
     6061 ctcagctcag aggatcagag aactggggga gttgagctgg agcagatgtg ccacagaggg
     6121 aggacagatc tggccacaga gatctgggat gtgctctctg taccatctgc aaaagatgta
     6181 ccacctgatg gtgctcctgc tcacagatga ggagatcaca ttttacagtg tgtgagagaa
     6241 gaggactcac ctactgtcta gggtctcctc aaggggacag ggactggaga atagtctcag
     6301 ggtttgtagg agagaagaca gcagcataga ggctcatcat caccaccacc accatcatca
     6361 tcataagcag cagcagcagg aggctcgtgg aaaataagga gcagggggag gggtagattg
     6421 ttctcaccta aagttaatca tcatgaccac aatgttttga agactgaggt tctcagctgt
     6481 gacatcccaa ataagaaact aagctggtgt tgatcagtga cacagttcag tggatataga
     6541 catttgcttc aagtctgatg acctgagaac caatgaacac tagttgtccc ctgatctcca
     6601 cctagggtct gtatcctgca caccctcccc actgagacat gcccttgcac atgaacagat
     6661 acaccagtat aataagtaaa tgtataaaaa agttatagca aatggaagca atcaacactg
     6721 tattcccaaa catacaaatt tgttaaataa atccatgacc atgtatggtc ctgaggcctc
     6781 ctttactcat tcattctcca cagatattta agttttgttt tgtttttgtt tttgtttttt
     6841 tttttttaca cagcctttct tttaagataa tacaagacaa gtcccagttc tcatacttcc
     6901 ctagccccag tggactggag gacagaccag taaagaaagc tagaagatga atcaggtgtt
     6961 gggtgtaatc actaaaaaca agaaacagag tgtgaaggtc gggaggcatc accccaacac
     7021 ctgtctacac tgagtgtgag cagggatctg aagacagtga ggtggggcca tgtagacacc
     7081 tgaggagaga gcaccataga gaggaaatga gaaatgaggg acatggagca catgaaggta
     7141 atgtggtgac ctccaccaag tagggcaggg agaccctcac acacacacct cagctgagca
     7201 atggacacaa ttgctcagga cacagccaaa atacaacgtc ttagccaaat gcaaaagtcc
     7261 taatattgat ggatctctct tcccttctag cctctctttt catctgtggg cgcccttcct
     7321 tccctgccaa gctcactatt gaatcagtgc cgcccagcgt tgctgaaggg ggaagcgttc
     7381 ttctccgtgt tcacaacctc caggataagc ttcgagggct ttcctggtac aaaggggcac
     7441 atgtgtctag gaaccttgag attgcccgac agataatagc caagaattca agtgtgccag
     7501 gccctgccca cagtggtaga gagacagtgt acagcaatgg atccctgctg ctccagaatg
     7561 tcacccggaa tgacaccgga ttctacaccc tacaaactct gagtagacat cggaaaatgg
     7621 aattagcaca tgtgcaactt caggtggaca gtaagtaatt ctctgggatc attcagtgct
     7681 ggtagggctt tgaaacacag gactgtcacc cccagcatgt agctaccaac cctttgcact
     7741 gtgtcttcat tttgggggtt gaccacttgt gctctacaca catgatgaag agaaaggccc
     7801 atagatcagg caccttcgtc tgactcaccc ctgtatcaag gaggaccttg tcagaaaata
     7861 actcaaccct agatgccaga gtctgcctag tcttctgggg cctcttgcat gcatgtgatg
     7921 aaaccacagc atcctcacag agtggtgagc actaggaagc tctggcatca gttatctgtt
     7981 cctggcttga ctgcaatgtc tttgggaacc attttgtcag gagtcctgct tcctgcctgt
     8041 ctcctcacag cttgtccatc ctgatcttct agcacctagg acactgagcc caggggtaga
     8101 aaagcttgcc atggactggg ccctctgaca tcaatcacca attaaaaaat gcaccatagg
     8161 cttgcccaca ggccatcttc tggtggtgtc attttaaatt gaggctccct ctttcaaaag
     8221 attctagctt gttttaagtt gacataaagc tagccagcat aattcctgag ccctttccat
     8281 tacctgggtc tgccaagaag accagactgc tctgggccat cacctagcct tagtcctggg
     8341 gctgcaggct gagcagtagg acatctagaa ggtgatgtca gaggctgagt gcaggtacaa
     8401 aggaaatgag aaaagtcaga aagcgaatat gcagggtgtg cagagaccaa ggtcagaggg
     8461 aggcatcatc tcaaagcaca gtgtgcatga gtgtgtgcag tgtctgaacg agggcagtga
     8521 ggggacagac atggagacac taagaaaagt gctccatgca gaggaaatga cagattctgt
     8581 ggcagtgagg gaatggaggc catgtttctg acttccacca ggtaggatag acacacccct
     8641 gcctgtattt ctaggctgag tgaagaattc gtctgctcag gatgcaggtc accgtctttc
     8701 caccaagcac aatgatcaca tgtaatgatt tttctcattt cccttccagc ctccctttct
     8761 tcatgctgtg acactcttga ctctacccaa ctcatcatcg atccaatgcc acggtatgct
     8821 gcagaagggg aaagcatcct tctccgtgtt cttaatctgc ctgaagattt ccaagttttt
     8881 tgctggtaca aaggagcatt gatcttccag atctttaaaa ttgcagaata tagcagagcc
     8941 aggaactcca tcaccaaggg gcctgctcaa agcagaacag agagagtgta caccaatgga
     9001 tctctcctgc tccaggatgt cactgagaaa gacacgggct tgtatacact acaaacgata
     9061 gacagaaatt tcaaaattga aaaagcacac gtgcaaatcc aagtgaacag taagtgactc
     9121 tctatggctt ccagctgctg ggtgtgcctt acactatttt ataactgtat tgtatggact
     9181 gggctgtgcc tgctctctca gccactgcat tgtgtcctca ccttagggtt tgggcattta
     9241 ctgcagggca tacctgggat gaaccaacag cattagatca gatcctgtcc cctatattta
     9301 cctgcagaga ggaaggcagg tgctgagtaa attcaggcca aggaggtaag tcacagccct
     9361 gatccttggg tctctcacca ggcacatagt agccccgagg aagatctgta gggatcattc
     9421 aggccctccc tgaagaaata tttccaggtt ccacagagag caccaggaag tcctggctgc
     9481 taatctccat ccctgtttag actcaagggg acagtgggga gtgtttttgt cactgcttgt
     9541 ttttggattc ctgttggagg tgacatggga atcagcacgt gtactgccac gagagccatg
     9601 gttaggctat gtcccctgga catctacctc agagactcac cagggagagc atagctggac
     9661 aggtgttcag gccattaact aactgtccta ttgggctcat gagatttcac aggaagggca
     9721 gggtccccaa agcaaggggc agaggacaca ggtacccctc tgcagttggt tttcctctga
     9781 gggccagctc ctggaattgt ctcctgcagg caaatgatgg cagagttgct gaactggatg
     9841 gtatcaaggc aagaggtgta atggtcacca gataaagaga taagaacgaa aataactcag
     9901 cctaaggctt cacactctgc ccagtctact ggggctcttg ccatgaatac tcagaatgct
     9961 cagactgcct atattgttgc agctcctggt agtgtttcct gtcacagctg aggagaacag
    10021 tgcctgactg ggagaaaggg agctatggtg gaaggagagg aagggctccc tcaagttgac
    10081 ctctgacctc catctaggtg ttgagttctg cactcatcta tacacacgat gatgtacagc
    10141 ttcacctgca ccaacacaca cacacacaca cacacacaca cacacacaca tacacacaca
    10201 cacacgttta tgtgagcagg agctttaacc tctgtcagta gctttaaata tgagaattta
    10261 attaaaacct ggtcttggca ggccctgaga cattcattcc atctacccac aggccacagg
    10321 aatttccaga aaattaaatt ccttttaaaa aacaagacgc taggtttact gaactggaag
    10381 tcagaccagg cagcccatct caatgcgaag tcagtgttga gtgcatccag agagggacgg
    10441 aatcaaagag gtcaggaaga aaacactgag gattgtagaa gaagaggtga ggaatggtac
    10501 ctgcattccc cacatcatct gagagagagc aggcttgtga ggacagtgag ggtggagaca
    10561 ttcgaggaca gagttcccca cacagtcagg tgcacacaga gggcatttgc ttactctgag
    10621 tggtgcacac actcccatcc atctctgctg agtgatggat ctaagcttct ctggacccca
    10681 tcttttcacc aaagacaaag atcttaatat tgatggattt gtctcttttc cttctatctt
    10741 ccctttcagt ctgtgttccc cctccctcca tggttcagct cactattgaa tcagtaagag
    10801 gagcatcagg aagccaggga tccagaccca actctagttt tacccagaga gtgtctcctc
    10861 agggctagca ttggacttcc tgtcagatct gacagggaac aaagcttggc tgagtgtcct
    10921 acagggtgta gaatcacctg tttatcgcca tgacagctgc agtcatgtgg gtcacttgtg
    10981 cacctccttc tcctgaggtt caatgaacag gtgccaggac agaagctatt tgttctgatg
    11041 aacttaggaa attctctgga aaataatgtc cccaagggta gggacagaga tgacagttct
    11101 ctaggtacct ccttaccctc aggaatccag cctagggtaa gtggaacaga tgctgctgat
    11161 gtgagcagct ccccatcccc aggtcagaac attgctcata cctaatctta agtcataggc
    11221 agtgcaatga tcatgcacag ttgtcctagt acagggaaac tgaggcacat caaccccagt
    11281 ggctcaatca aggtcacaca gcccttgggt ttcagatgca aggcacaaga tagttgccgg
    11341 gcgtggtgac acgctccttt aatcccagca ttcgggaggc agaggcaggc ggatttctga
    11401 gttcgaggcc agcctggtct acaaagtgag ttccaggaca accagggcta tacagagaaa
    11461 ccctgtctcg aaaaaccaaa aaccaaaaac caaaaaccaa aaaccaaaaa ccaaaaacca
    11521 aaaaccaaaa accaaaaacc aaaaaccaaa aaccaaaaac aaaccaaaaa ccaaaaacca
    11581 aaaaccaaaa gccaaaaacc aaaaaccaaa aaaaaaaaaa aaaaaaaaaa aaagaagata
    11641 tgactgtagt gactgctcca atttctcctc cctggaagct ttatttatgc aagctataga
    11701 ggggctggtt gagctgtctg aaggatgact ttggtcccct cttctgtttc tttgcagagc
    11761 ctgtgacaca gcccttcatg agagtcacag acagcacagt tagagtacag agctcagtgg
    11821 tcttcacttg cttctcagac aacactgggg tctccatcca ttggctcttc aacaatcaga
    11881 gtctgcagct cacagagagg atcacacttt ccccatcaaa atgccaacta cgtataaatc
    11941 ctgtcaggaa agaggatggt ggagagtatc aatgtgaggt cttcaacctt gccagctcga
    12001 aatccagtct cccagtcagc ctggccgtga tgaatgagtg acccctcttc tcatcctaca
    12061 gcagggggag gcattccttt gttaataggg tacaaaatgg atgaaagtta catagtaaaa
    12121 attgtcagtc accagtcatg taccaccagc atggtggctc atgcctgtag ttctgacata
    12181 gcagtgtgta gaagaacagg ccatcatttt aagtgagact tggggtccaa aggaaaataa
    12241 agacatcagt atggtaaaca gtattgcaaa tgtgttaaga gtttaggttg tggatctagt
    12301 atatcactag ccctgagaat ccatggcaac taggttcagg agtccccaaa cttcaggatt
    12361 ctctgagtgc ccttttaaca tggtacagtg tctgcaccga gacaaatatg ctctcatata
    12421 ctccaatagt gacacctaac cccaaagcta cctggacatc agtcacccat gggaagtgag
    12481 gaagtgacag aagggactgc ccatatttct cagtgcacat aactggctac tagatagttt
    12541 tgattcacag tttttttgat gcacagaatt gaaatatttt tgtgtaaagg acaactggag
    12601 tgtttctatc ccaagggtgg cagtcacagt gtgaccttgt acacaattct ttgtcatata
    12661 aatatacata atatagatga tatatataaa tatataatat atccaactct atacaatgta
    12721 tattatattt atatgagatt tctcccttta gttgttttga agcacacagc tgggtagcat
    12781 acatctcatt tatcctgtca cgtgaccctc gccactgccc atttctgaag tatttctaaa
    12841 cttatcctgc tctttccagc cgtgtgtaac cccatctact cttgtctatg catttgacca
    12901 aacatatcta attatatgag gtcagaagta tagttcaaat gggtgttttt actcaccagt
    12961 ttcagaaact tctatagatt tttttttttt ttaggatttt ctccaaataa gtttcactca
    13021 tctgcagata tattttatag ctgattggcc actttccatt tctttgtgtt gtggaatggt
    13081 tgtgtttagg attcctaagg gaatactgag cagaagtggt cacagcatca tcctcgtgtc
    13141 gatcatgctc ttagagggaa agctgtcagt gtccccatca agtactgagt tggctctatg
    13201 ttttgttttt ctttaaaaat tatttatatc ttttacatcc caatatcagc cccctctttt
    13261 cagacccctc tcacagctca ttttctcatc cctactcctc cttggatatc tctctccaat
    13321 ccccctcatc caccctagca catcagtcac ttggctcagg acttggcaca ccctctctca
    13381 cagaggccag acaaggcagc ccagttaggt gaatgggatc ctcagccagg caacaaattt
    13441 aaggacagcc cctgatccag ttgtcagggg acccacatga agaccaagtt acacttatgc
    13501 tatatatgtt tggttgtggg actgcatctg tttccattgg ctgctgggtg gagcccctca
    13561 gaggacagac atctaggctc atgtctgcaa atataacagt atcaatagtg tcagtgattg
    13621 ttgctcaccc atgggatagg tctcaatttg gggaagtcat tggttgacca ttccctctgc
    13681 ttctgctcta tctttgtccc cgtacttctt gtttgcagga cacattttag gttaaaggtt
    13741 gtgggtgtgt tggtgttctt attcctatgc tgggagtcct gcctggctac agaaagtgaa
    13801 aaatttagga ttcatatccc ctaatgtaag aatttcagtt agagttattt agtcaccctg
    13861 aggcctactg cagcatagag atgtcctgtg tatggacact gctttctgtt ctctctcccc
    13921 tgttctccct acagctaatc tcctttgtcc tgctcccctc cccatcctat ctcccaccca
    13981 attgtctcca ttccaatcaa agcatgctgg ggtctacaca gtgtcagaga cacaatgcac
    14041 accagtggat cgctgctctt tcagaacacc atccagatgg gtacaggata ttttgaccca
    14101 acaaatctca aatgctgagg ttgaatgtgc acacacatgc atcaccatgt aaatagtcaa
    14161 tgatttgtgc tatctctgta tgtggttgtg tgatccttgg gtgataggtg ggttgttttc
    14221 actttgtaca cactagtctg gactggtcct gcttcctgtc agtatgttgt gtccacactg
    14281 ggattttaga atttagtgta ggaaacaccc aaagtagaca aactgaaata tttgttttat
    14341 ctgaattcat gctgttgaga gcaggatgtt tttttttttt ttgggggggg gaagtaattc
    14401 agccaaagaa tcaggataag cccaggttgt gtgggcctta tcataaatgt agtccaagag
    14461 agatccttgg actgagaatc tggctgaggg agttgtgcac tcttaataga agagactact
    14521 gggaagtcct ggctctagat aattgtccta gtctcctgac tctggatgat ctgggggagg
    14581 gtgagcagag ttggaatctg atccattaga gctaatagaa tgatttatta gctatctgaa
    14641 tctcccaact cacagaacca tcagtgcact gccatgagac ccacagttag gctaggtcac
    14701 tagggcatct tattctgagt cttagcatgg agagatgtac agatgtacag atgctcaggc
    14761 catcagccaa atgttgtgat ggacttaaga gagtttgcag gaatgtcagt gtccacaagg
    14821 gaaggatatc aggctctcct gatgactcca tgtcttctgg gattaagtgt agcaaattct
    14881 ctcctgtaga cagatcgtaa cagacagtgg tgatctggac agccttcctg ccccagtttc
    14941 aggtccttgt tcatatttaa ggctacccag tagacactgc aacattcatt catgggatgt
    15001 gctatcatca ggaaattgag acacagggaa catgccgcag actccccccc cccttttttt
    15061 ggatctccta tctgtgtgga actggtctct ggtggcaagt gggtgaagga gactgtgaat
    15121 gacaaagacg acatgagaaa gcatgttgaa tttgagtgta atttgtcaaa tcgagcatca
    15181 aactttttat acagaagagt aacaagaaac cagatgaaaa catcctctaa gttacaatga
    15241 cacaatacaa aaggaatgta tacatcaaaa gatggcagga accaggccac atttaccact
    15301 aagaagggag ccaggtgtaa tgctagtcta ttgtcaagcc ccccaccagg gtttcttagt
    15361 aaatgcctga tttatgctgt tttgtcagag accataccgt gagaaagcga gcccttcaca
    15421 atctcccact ctgacaagct aaatggcctc atgctaggaa ccggtcatca ctcccttctc
    15481 tctgttccct tcctggcacc tgaggctgaa ttatagtctc ctcttcctta tctcttcctg
    15541 actcctatga atccaaggac atgagttaca agctgagccc ggcctgacac cccaaggctg
    15601 ttaaggagga tctatgttcc ggagataaga cgcagagtgc ccgctgcctg gagcctgact
    15661 tcggccctca tgtcagcaga tgcctacttc tttgttgtta attccccctc gacccctccc
    15721 tattcccctt gatgtatgct ttaaaatctc ttacacgcgc tctcgcgact ggccaggaag
    15781 aacacaacaa accggaatct tctgcggcaa agctttattg cttacatctt caggagccag
    15841 agagcaagag agcaagagaa caagagagca agagagcaag agtaagagtg caagagccag
    15901 agcaagagct ctattgctta catctttagg agccagagcg caagagagca agagagcttt
    15961 attgcttaca tcttcaggag caagagagca agagccagag caagagctct attgcttaca
    16021 tctttaggag ccagagcgca agagagcaag agggagaatg gcgaaacccc gtccctttta
    16081 aattatcctc tgcctaggac atgtcactcc ctgattggct gcagcccatc ggccgagttg
    16141 tcgtcacagg gaaggcagag cacatggagt ggagaactac ccttggcaca tgcgcagatt
    16201 atttgtttac cacttagaac acaggatgtc agcgccatct tgcaacggcg aatgtgaggg
    16261 cggctcccca caaaaatcca gtgtctcagc ctaataaatg gagaccttga taggaccctc
    16321 tacttggtct ccagctcctt tttctcttcc attttctccc aggtttacgg tcccccttgc
    16381 acccatgaat aactgagtcc cgcgggacgg aatattgttt ctttgggcct agtgaagaaa
    16441 cctgtctcag ggggattccc taactctttc acggtaaacc cacctatttg ctaggccatt
    16501 gtgaattctc ttctctgggt aagactagct attgtctcaa gtaaacactc tgcaggccag
    16561 ccctgagcta ttccagctcc gtttgttgta atgcctaatt agtttcactg tctctactag
    16621 aagtaaattt gaatgttact gaataggtaa ccttctctct gaattcctac tgaattccaa
    16681 gctcgttggc ttcaaggatt ttctgggatg atggagcact ggtggaggct tacctatgtc
    16741 agaattcaat ctttaaaggc acttataata aaacaatact gaaagagagc atacaccata
    16801 ctaacgtggg gatagggtat acgtatacgg gttatgagaa tgccaaggtt ccaggaggct
    16861 gagtttcctt gaaactcttt gcctcatgag tgtttccagg tctctcggcc tgttaagcag
    16921 acttcactgg agtgggtcta gcattctcac cctttcattt tatttttcag ctcaagttcc
    16981 agaatgtccc actttgtcat agctacagat ctcagaagta ctctaaagat gagtgaaaac
    17041 acaacgatta ctaataaaat aatgccaata ataatagcaa gtaggattat atattgaacc
    17101 caatccaggg gattcaatgc atttaggtta ttttgtaaat ctctggccaa ttcatcaatg
    17161 ttccaagtgt tcaagtgact tctgctaata tcttaacttt ttgcctttct agccttaata
    17221 ttttctatat cctgctctat tgctaagact acttctaaaa cattaacctt tgcctccatt
    17281 taaaaaaatt tttattagat attttcttca tttacatttc aaatgctatc ccaaaagtcc
    17341 cctataccct ccctgagccc tgctccctta cccactcact cccacttctt ggccctgacg
    17401 ttcccctgta ctgaggcata taaagttttc tagacaaagg ggcctctctt tccaatgatg
    17461 gccgactagg ccatcttttg ctacatatgc agctagagac atgagctctg ggggtactgg
    17521 ttagttcata ttgtttttcc acctataggg ttgcagaccc tttcagctcc ttgggtactt
    17581 tctctagttc ctacattggg gaccctgtgt tccatctgct agatgactgt gagcatccat
    17641 ttctgtattt gccaggcact ggcaaagcct cacaggagac agctatatca gggtcctttc
    17701 agcaaaatct tgctggcgta tgcaatagtg tctgtgtttg gaggctgatt atgggatgca
    17761 cccccgggtg gggcagtctc tggatggtcc atcctttcgt cttagctcca aactttgtct
    17821 ctgtaactcc ttccatggat attttattcc gtattctagg gaagaatgaa gtatctacgc
    17881 attggtcttt cttcttgatt ttcttgtgtt ttggaagttg tatcttgggt attctaggtt
    17941 tctgggctaa tatccactta tcagtgagtg catatctaat gacttctttt gtaattgggt
    18001 tacctcacta aggatgatat ccttcagata catccatttg cccaagaatt tcataagttc
    18061 attgttttaa atagctgagc aatactccat tgtgtaaatg taccacattt tctatatcta
    18121 ttcctctgtt gagggacatc tgggttcttt ccagtttctg gctactgcta tgaacatagt
    18181 ggagcatgtg tccttatttc cagttggagc atcttctggg tatatgccca ggagaggtat
    18241 tgctggatct accagtagta ctatgtccag ttttctgagg aaccacgaga ctgatttctt
    18301 gaggggttgt accaccttgc aaactcacca gcaatggagg agtgttcctc tttctccaca
    18361 tcctcgccag catctgttgt cacctgaatt tttgattcta gccattctga ctggtgtgag
    18421 gtggaatctc agggttgttt tgatttgcat ttccctgata attaaggatg ttaaacattt
    18481 tttcaagtgc ttctcagccc ttcatatttc tcagttgaga attccttgtt tagctctgta
    18541 tcccagtttt taatggagtt atttgaattt ctggagtcca gcttcttgag ctctttatat
    18601 atatgggata ttagtcccct atcagagtta ggattggtaa aattctttcc caatctgttg
    18661 gtggcatttt tgtcttattg acagtatctt ttgacctaca gacctttgca attttatgag
    18721 gtcccatttg tcaattcttg atcttacagc acaggccatt gagtagtact ccattgtgta
    18781 aatgtacgac attttctgta tccactgttc tgttgaggga catctctgtt ctttccagct
    18841 tctggctatt ataaataagg cagctatgaa catagtggag catgtgttct tattaccagt
    18901 tggaacatct tctgggtata tgcccaggag aggtattgct ggatcttcca gtcctattat
    18961 gtccaatttt ctgaggaact gccagactga cttctagagt ggttgtagaa gcttgcaatc
    19021 ccaccagcaa tggaggagtg ttcctcattt tccacatcct cgcaagcatc tgctgtcacc
    19081 tgaatttttg atcttagcca ttgtgactgg tatgaggtgg aatctcaaga ttgttttgat
    19141 ttgcatttcc ctgatgataa ggatgttgaa atattttcag atgcttctta gccatttggt
    19201 attgctaagt tgagaactat ttgtttagct ctgtagccca tttatttatt aggtatttat
    19261 ttcatttaca tttccaatgc tatcacagaa gtccctcaca tgctccccca cccactccca
    19321 cacccaccca ctcccacttc ttggccctgg cgttcccctg tactgaggca tataaagttt
    19381 gcatgaacaa tgggcctctc tttccactga tggccgacta ggccatcttc tgctacatat
    19441 gcagctagag acatgaactc tgaggggtac tggtttgttc atattgttgt tccacctata
    19501 gggttgcaga tccccccagc tccttgggta ctttatgtac tccatttttt aatggggtta
    19561 ttttaattcc tggagtccag cttcttgagc tctttgtata tattggatat tagtcccttt
    19621 tcaaatttag gattggtaaa aatctttccc caatctgttg gtggcctttt tgtcttattg
    19681 acagtgtctt ttgccttaaa gaagctttga gattttatga ggtctcattt gtcaattctt
    19741 gatcttatag cactagccat tgctcttctg tttaggaatt ttccccctgt gcccatatct
    19801 tcgagatttt cccccacttt ctcctctatt aatttcagtg tctctggttt tatgtggagg
    19861 tctttgatcc acttagactt gagctttgta caaggagata agaatggatc aatttgcatt
    19921 cttctacatg acaacctcca gttgtgccag caccatttgt tgaaaatgtt gtcttttttt
    19981 tccattggat ggttttagct c
-> #

* PSG20; predicted CDS, predicted translation, gene sequence. *

-> SOURCE:-

HTGS SEQUENCE = AC079497.1 (113793 - 127892)

-> CDS (SPLIT INTO EXON FRAGMENTS) :-

join genomic sequence (1770 - 1836, 2989 - 3345, 4997 - 5356, 6587 - 6937, 13114 - 13397)

>Exon1(L)
ATGGAGGTGTCCTCTGAGCTTCTTCTCAGCAATGGGTGTACCTCCAGGCAGAGGGTTCTGCTCACAG
>Exon2(N1)
CCTCCCTCTTTACCTGCTGGCTTCTGTCCACCACTGCCAAGGTCACTATCCATTCACCGCTCCAAGTGGTTGAAGGACAAAACGTTTTTCTACGAGTTGACAATCTGCCAGAGGATCTTCTAGCTTTTGCCTGGTACAGAGGACTGAGAAATTGGAGGGTCGCAATTGCACTGCATTTAGTGGAGTATAATGCAAGTATGACAGGGCCTGAGCACAGTGATAGAGAGATATTGCACAGCAACGGGTCCCTGTGGATCCAAAATGTCACCCAGGAGGACACAGGATATTATACTCTTCAAACCATAAGTAAACATGGAAAACTGGTATCAAATACATCCACATTTCTTCAGGTGTACT
>Exon3(N2)
CCGCTCTTTTCACCTGTGGGCGTCCTACCTCCCCTGCCAAGCTCACTATTGAATCAGTGCCGCCCAGAGTTGCTGAAGGGGGAAGCGTTCTTCTCCTTGTCCACAATCTTCCAGAGTATTCTCAATTATTTTCCTGGTACAAAGGCTTGACTTTGTTTAATGAGGTTGAGATTGCTGAATACAAAATAGCCAAGAATTTAAGCGATCCAGGCCCTGCCCACAGCGGTAGAGAGATAGTGTTCAGCAATGGATCCCTGCTGCTCCAGAATGTCACCTGGAAAGACACTGGATTCTACACCCTACAAACTGTGAATGGATTTCGGGAAATGGAATTAGCACACATTTACCTTCGGGTGGACA
>Exon4(N3)
CCCCGTGCTGTGACCCTCCTGACTCTGCCCGACTCAGGATTGATCCAGTGACATGTCATGCTGCTGAAGGGGGAAGTGTTCTTCTCCAGGTCCATAATCTGCCAGAAGATGTGCAAACCTTTTCCTGGTACAAAGGTGTGGATAGCACTCCATACTTTAGAATTGTAGAATACAGCAAAGCGATGAAGTCCATTTTCAGTGGCTACGCACACAGCAGAAGAGAGACAGGGTACACTAATGGATCCCTGCTGCTCCAGGATGTGACTGAGAAAGACACTGGCTTCTACACACTATTAACAATAGACAGCCATGTGAAAGTTGAAACAGTGCATGCACAAGTCAACGTCCACA
>Exon5(A) 
AGCTTGTGACACAGCCTGTTGTGAGAGTCACGGACAGCACAGTTAGAGTACAGAGCTCAGTGGTCTTCACTTGCTTCTCAGACAACACTGGGGTCTCCATCCGTTGGCTCTTCAACAATCAGAGTCTTCAGCTCACAGAGAGGATGACCCTGTCCCCGTCAAAGTGCCAACTCAGGATACATACTGTGAGGAAGGAGGATGCTGGAGAGTACCAATGTGAGGCCTTCAACCCAGTCAGCTCAAAGACCAGTCTCCCAGTCAGCCTGGCCGTGATGAATGAGTGA

-> TRANSLATION :-

MEVSSELLLSNGCTSRQRVLLTASLFTCWLLSTTAKVTIHSPLQVVEGQNVFLRVDNLPEDLLAFAWYRGLRNWRVAIALHLVEYNASMTGPEHSDREILHSNGSLWIQNVTQEDTGYYTLQTISKHGKLVSNTSTFLQVYSALFTCGRPTSPAKLTIESVPPRVAEGGSVLLLVHNLPEYSQLFSWYKGLTLFNEVEIAEYKIAKNLSDPGPAHSGREIVFSNGSLLLQNVTWKDTGFYTLQTVNGFREMELAHIYLRVDTPCCDPPDSARLRIDPVTCHAAEGGSVLLQVHNLPEDVQTFSWYKGVDSTPYFRIVEYSKAMKSIFSGYAHSRRETGYTNGSLLLQDVTEKDTGFYTLLTIDSHVKVETVHAQVNVHKLVTQPVVRVTDSTVRVQSSVVFTCFSDNTGVSIRWLFNNQSLQLTERMTLSPSKCQLRIHTVRKEDAGEYQCEAFNPVSSKTSLPVSLAVMNE

-> GENOMIC SEQUENCE :-

        1 tgagaagacc cctctctcta gggaacctga aagtctcctc cctcctgtca tctcccatag
       61 tataagacag gattgctggt ggggaatcac ccagacaaag acagagctga cccaggaaga
      121 ccagcgagaa ctgtgctcag ccaacacaca gcacagccaa tccataatgc tgcagggtca
      181 ctggtcatct tcttctttga ctcagaattg agcacacagc tgcacaggtg cccaagccat
      241 caggtaactg ttctgatggc tcatgagatt tcacaggatg gtcacggttt ccaggagagg
      301 gacagagtac ataggttccc ttgatgattc aagtcctcag ggagtaactc taaagaatcc
      361 tctccttgga gcaaatggta gccgaccctg ctgatctgga cagccatcct gccccagtgt
      421 tcataattaa ggctatttgt tgagattgta acatttttcc ctttattgtg ctgttgctgg
      481 gaaactgaga cacagggaac acagtggcca catgagcttc acacagtcca caggtgacag
      541 atgtgaaaca caagttctct gtctctagct acatatgcag tgttcccacc atagaacatt
      601 ctcaggtgtc tgtgaatcag ggagaagctg atgttaatct tggtcattag ctgctcaagg
      661 ggacatcatg tccaagaatt gaaaacaagt ggacaatgag atctgactcc agaactttgc
      721 tgtgattctc tcaagaattt ctgaagaatt tcactactcc agggcccact tacgagacag
      781 gaagttgtgt ctttttgtat ggggctttca ctgaacactc agataattgt ttccctgagc
      841 taagaccttg cctaggagac tgctttccat tcctgtccct actaacttgg atctccctcc
      901 ttagaccctg ctctgcttct tgtgtctatg gacacccctc tctctgggga tcctgagatt
      961 tccctttctc ctggtaggac ttatgctgca ggatcaccca gacaaagggc atatgtgacc
     1021 caggaggacc acagagcagt tgggctcaac caacacacag ccctgaccaa cccataatgc
     1081 tggaagttat ctggtaacag tctatacgag aggagcccac agtcctttac aagacacaca
     1141 ggtcacctct tcctttatac caagaacatg aaactcctca cacagctgct acctggcatc
     1201 tgtcttgggt aaggaacttg gctggtgaca ttagtgacag agggtttatc ttcattccca
     1261 gtcatcacac aactggtccc ttccaaatgt cacagacatg catgtcacct tcctgatgga
     1321 aaatccccct tcccagagca ctgaaggaag acccagggca gacttggttc tgatccgggt
     1381 ctgtgtgtct cagggacaca ttggaaagac agaggctcct tctttgatgc tgacagaccc
     1441 atatcgagga gtcagcaggt gtcagccctt ggatgagtca ttgttctctg aggatatgtc
     1501 catgtttgtc agccttgttg ttcaaggtct tgttggagaa gaaacataaa gagagaaaat
     1561 gtgagaaaga tgaggtgcag tactgagagt ggaagtgact gagcagtgcc ctggacacag
     1621 accccaccac ccacagctca taggattctg ggaagtgctc ctgcctgaga gaacactcag
     1681 ctcagaagga ggaaggacag cagaggccag gtgccttgca ggagctgaag gtcttctcct
     1741 agagaaaggc cagtacagtg agaagggata tggaggtgtc ctctgagctt cttctcagca
     1801 atgggtgtac ctccaggcag agggttctgc tcacaggtaa gtgttccagc tatctgattg
     1861 tgtgtgggaa gggaaactca gaagccaaaa atattctgta gtggaggtgc ctagagaaga
     1921 cttgggtgtc tgtagttgca gtcaggaaga tgcagtgagg aacagaggct cagcagcagg
     1981 aaggtctgag cagacaggag ctaatgaggg gagagaaaat cctcagatgc ccctgtccaa
     2041 aatcagtcac attggctagc attggaattc caatggtctc catcttgaca gggtgaatct
     2101 ccaaagagga gtcaaacctg gggggggggc agcaagttgg ctcagtgtgt ggagatatgc
     2161 caggctaaat tcattcacca gctataacag ggtagatgga gatacaggct tctgcaggct
     2221 ctgctctgcc ttccacacag gtgtgtgtca tgcaccatca atgagaacac taagacaaaa
     2281 gtcttcggaa acccacacat acagtacata gttattaaat cacacttgaa cgtaatgatt
     2341 gtcatttgct ccaaacctag gaactgcaga gatgaatcca tgtagatatc cttccttcct
     2401 cctttacttc tttccttttt cctttccttc cttccttctt tctttctttc cttctttcct
     2461 tccttccttc cttccttcct tccttatttc gttccttcct tcccttctcc cttccttctt
     2521 tccttaatat ttcctttgtt tttcccttcc tcttcaccct cattattttc tgagttcttt
     2581 tcaggaactg agcattccaa aaagataatt ttaatggctg tcttcacaaa gccttttcta
     2641 gtgaaccaga aatcagtgta ttcagaggag agtcaatggt tgaatagagc tgcaaataga
     2701 atagaaaaca attcagaaag tgaggattgt gtgcaggagt ggaggagaag gagtaggagg
     2761 aagaggagga ggatgttata gagttcgttc tcttcacaac agacactctt tatatgaaga
     2821 gtgatatggg gacacctgag tagaggattc cacagagcag aaacgacacc ctctggcatg
     2881 gagatcatgt tactcatgtc cattatggac acacacctac ccataggcat aatgtgaagg
     2941 atgctcacac ctgctcatga ttgttggctt atttctcttc ccttctagcc tccctcttta
     3001 cctgctggct tctgtccacc actgccaagg tcactatcca ttcaccgctc caagtggttg
     3061 aaggacaaaa cgtttttcta cgagttgaca atctgccaga ggatcttcta gcttttgcct
     3121 ggtacagagg actgagaaat tggagggtcg caattgcact gcatttagtg gagtataatg
     3181 caagtatgac agggcctgag cacagtgata gagagatatt gcacagcaac gggtccctgt
     3241 ggatccaaaa tgtcacccag gaggacacag gatattatac tcttcaaacc ataagtaaac
     3301 atggaaaact ggtatcaaat acatccacat ttcttcaggt gtactgtaag taattctttg
     3361 tgaactctgg atgctgggtt gggtccctcc actaggcaca tagaagtgtc aggcctggcc
     3421 tgtgtctcct ttgcctctgc attgtgtctc catgttgggg cttgagcaat tagtgcagga
     3481 cacacatggt ggagaacaat gtcaggtgtg cataatccct catttgattt caccttggaa
     3541 aaacctggat gcagggtggg caagtcagcc aaggacatca gcctctgtct agactcttgg
     3601 ggtccttcat aggaaaccac ccttgagaaa gtccttgagg gaagaaagaa gggccagtgg
     3661 aagccatggg catcttacag agctgagtac cagaaacccc tgactccaca cctctgttcc
     3721 agcctcacct cctgtgggcc ctgaggagct ttgtgctcgg gtgggatctt gactttccat
     3781 cttcagagaa aaggtgtttg ttgtagtcaa tgtctttctc catgtggaac caaactgtgt
     3841 actgccatga gagccaggat tagcctgtgt ctcttagtca ccctagtgac ccagagggag
     3901 accacagcag ggcagattcc caggccatta acccattgtc ccgatgggct tatgatgagc
     3961 cttctaggaa agtcagtttc ccatcagcaa gggagaaagg acacagatcc tactgacaag
     4021 ttcttttctt ttgaggccag cacattctct cctataagga aatagaacag gtgtcactga
     4081 tgtggacagt tccccagaca tgcgctgcag tccccacagt gaagagcagg catagcctgg
     4141 ggacactcag ggaacactca gaaacctata tttctgaatg aggacctcac cttgtatcct
     4201 ggcttttttc tctccctgta gaccaggagg tcattgacag cctcctcaga cctcttagct
     4261 gcttcctgta tctgccaccc tgtcagggga tcatgttcac atttcagaca tgcattttcc
     4321 ctgtggatga aagggtgtcc catgggaatt acctagacag aggttcaagg cctcccagta
     4381 aggactggga gcacagggag cacttgagac acagctcagc aggcagaagg aagtgtgagc
     4441 accatcttga aaccctgcat gggatgatgg agtccagcgc agtccttatg ggacccaggt
     4501 cacctcctcc cacacactca ggccgtgggc tcctgacaca tctgctcctg ggcctttctt
     4561 ctccctcaga atccggactg ttgactgcag tggaatggat ctctctcctt ccccactcac
     4621 catgcagttg gccctttgga tctctcacac acatttatca ccttcctcct gagaaaatcc
     4681 catcatttca gaacactgag aacacagtgc agactgggtg cccagctggg tttgtgtcac
     4741 aaagggattg cagaggctcg ctcttcgttg ttgactgacc cacgataaga acacagcaca
     4801 agtcctcgcc tgtttgagct tctgttgtct cagggaacat agatgctcag aaggttgtca
     4861 gtcactgtgt actctggagg tctgaaagaa tagagggtag atgggtattc ctgagaattt
     4921 agagggcata gaatacagag ctacccacat tcaaatagaa aattcctaat atcgatggat
     4981 ctttcttccc ttctagccgc tcttttcacc tgtgggcgtc ctacctcccc tgccaagctc
     5041 actattgaat cagtgccgcc cagagttgct gaagggggaa gcgttcttct ccttgtccac
     5101 aatcttccag agtattctca attattttcc tggtacaaag gcttgacttt gtttaatgag
     5161 gttgagattg ctgaatacaa aatagccaag aatttaagcg atccaggccc tgcccacagc
     5221 ggtagagaga tagtgttcag caatggatcc ctgctgctcc agaatgtcac ctggaaagac
     5281 actggattct acaccctaca aactgtgaat ggatttcggg aaatggaatt agcacacatt
     5341 taccttcggg tggacagtaa gtgattctct gtgatccttc agtgctgggt ggggcttcta
     5401 ccaagagcac tgtaactgct agcatggact acctcatgtc tgcattttta tccctatatt
     5461 ggggtttgac cactctgtgc aggacacaca tgtaggagag aaatgcccat gcctcagact
     5521 ctgtcttctg actccccctt gtatctcaga ggacctatga tgccagactc ccctgtctgt
     5581 tgaggctctt gcaatgcacg tgaggaaacc atggagtcca cacagagtgg tgatcaccgg
     5641 gaaggtctgg ccttggttgt ctgtcccagg cttgacttaa aatgtcctgg gttccaattt
     5701 attaggactt gacacttctg ctttgagcag acaatgagca atgatttttg gctgtctata
     5761 tcaatccagt gtatttatca tcactaagca gtagagtttc ataaaaaaaa aaaacacaac
     5821 aaccccaaac aaaaaaagca acagaagaaa tcaaagtatc ccagcatagt tttagacaga
     5881 atggaagggt gctgcttcct gcctgtctct tcacaccttg ctcatcctta tcttatagca
     5941 aatgggatta tgagtccagg gatgtaaatg ctctcagtgg actgtttcct cccacatcaa
     6001 ttaccaacca gttaaaagat gtgctataga cctgcccagt ggccattctg gtatttgtat
     6061 tttcagttga ggctccctgc ttcaaatgac tctggcttgt gtcaagttga cataaagcct
     6121 ggcagcataa tccagggcct gctgagaaga gcagcctgct ccaagccctc acccagccct
     6181 agtcctgggg tcagcaggaa gagcaggaag aacatgtaga aagtgaggtc agaagctgag
     6241 tgcaggtaca aaggaaatgg gaaaagtcag gaagtgaata tgcagggtgt gcagagacca
     6301 aggtcagagg gaggcaccat ctcaaagccc agtgtgcatg agtgtgtgca gtgtctgacg
     6361 cagggcagtg aggggcagcc atggagacac caaggagaga gctccatgca gaggaaatga
     6421 cagattctgt ggcactgagg gctgttgctg acttccacca ggtgggatat acacacccat
     6481 gcctgtacgt ccatgctcag tgaagaatcc atcttgtcag gatgcaggtc gatgtctttt
     6541 caccaggcac aatgatctat gtgatgactt ctcctttcct ttccagcccc gtgctgtgac
     6601 cctcctgact ctgcccgact caggattgat ccagtgacat gtcatgctgc tgaaggggga
     6661 agtgttcttc tccaggtcca taatctgcca gaagatgtgc aaaccttttc ctggtacaaa
     6721 ggtgtggata gcactccata ctttagaatt gtagaataca gcaaagcgat gaagtccatt
     6781 ttcagtggct acgcacacag cagaagagag acagggtaca ctaatggatc cctgctgctc
     6841 caggatgtga ctgagaaaga cactggcttc tacacactat taacaataga cagccatgtg
     6901 aaagttgaaa cagtgcatgc acaagtcaac gtccacagta agtgactcta tggcttccca
     6961 cttctgggtg tggcttactt tacttcatac attcacactg aggactgggc tgttcctgct
     7021 ctctccacca ctgcattgtg tcttcacaat ggcatttgga cacttagtgc agggcacaca
     7081 tggggtggtc caacagcatt agataagaac ctctcacctg tcttttcatg cagagttacc
     7141 catcctgtgc tgggtaaact cagcccaaga atgtcagact cagccttgac ccttgggcct
     7201 cttattatgc ccatatccct gatatagact ccatgtgtgt cagataagcc ctaggtgagg
     7261 aagccatgag tccccacaca gagcaccagg aaaccctggc tacaaatctc tgtgatggtt
     7321 agtctccagg tgtcactggg aaatgttttt gtcattggtt ggctttggat tcctgctaca
     7381 gctgacatcg tacaaggctg tcattgcata tgtcactatc cattgcactg tcattagagc
     7441 cacagttatg atatttatcc tggacatcat catcagagac tcacccagga atgcatagct
     7501 ggacatgaca atctagtttc gcagggcatt actagctgtt tggatggcat tatgagacta
     7561 caaaggaagg tcaggatctt caaggtgatg gacaaaggac tcaggtcctt tagggaagtg
     7621 tttgtcctct gatgcccacc tcctgtaatt cttgcctgca ggcaaaaagt ttcagatttg
     7681 ctaactggag agcacccaga atgaggtgca attctgttcc tgcacactag atggtgcagt
     7741 aactcagcct aagacctcag agttggccca gtctcctgag gctcttgcca tgctcagaat
     7801 ggcagaaaac tcagaaaagc aattttagga accatgcact tagggtgtag cctggctcca
     7861 tccctgaccc tatagacttc gagttctttt gtgcagtctt tcagacctac tacgcacatt
     7921 actctgtcag agaatcccag ctattcctgg gaaatcccat tgtgaatcac ctagacagag
     7981 gacagctgcc tcaaaggaag gacatgagca gaccctaggt gatgctcagg tagcacagga
     8041 tgctgagagt ccctctgaaa ctctccttag gtttatgggg ccactgtcct ctctctaggg
     8101 tctaggtgac ctcctccttc acagccaaag gaaagtcccc acacaattgc tcctgggtct
     8161 catgacaatg caccctgact gatgattcca gtgagcatgg gtctgtccct ttcctagaca
     8221 tcagtcagca ggtcccttcc tagtccttac aggcatttgt gtcaacttcc tgcagggagc
     8281 acattacaag gcattgagga caaagggcag cttaggatcc tgtgctgtaa aggacacatt
     8341 gtgagaacac agcaagggca gtcctgtggt gagctgttgc tgccccaggg tgcagagatg
     8401 attatcagcc ttgtgtttga ccccatttct gacagcccac agcaaaaccc tgggaaggtc
     8461 ctgcctgggc agaggctgag ctcagaggga ggaagactgc agagctcatg ggcagtgctg
     8521 gagcaaatgc tgttctctac agagggaggg cagtgcagct gctgcaatca cgttggccca
     8581 ctgtgtactt ctctgcaatg ccgtggtatt gtcttccgct cactggtgag gagggcagtg
     8641 cctcactgtg tgggaggagg ggagctcaga gacttgctgg aatctcctaa ggcagaagga
     8701 tgagaaagga tcactcaagt tgacctctga cctccatcta ggtgctatga tctgtctgta
     8761 agcttacact tatgatgctg tccacctgca cctgcacaca cactgcatac acatccacat
     8821 ggtaatgtgt gctggaggtt taaccagtgt cagtaggtcc aaatatgaga atttcattag
     8881 cacctggaca tgcaagatct ttggacatct gtctatctac ccacaggcat ttgaggctgt
     8941 gtaggtagtg gactttcttg aaatattaaa ttagattttt ttctaacaag gccctaggtg
     9001 taatgggctg gaagacagat caggaaggca atctcaaagt gaagtcaggt gctgactgga
     9061 ccagaatgga ggttgggagg taaaaataaa aaccctgggg tctctagaag aagaagtgag
     9121 agatctcttg cctgcaaccc acactttttg agggagagca accttgtgag gacagtgagg
     9181 gtggagacac atgaggatag agttccccac agaggaagca acatacagtt aggcccacaa
     9241 aggggatgga gggctgttgc gcgcactcaa caggccagga agaacgacgc tgctacagga
     9301 tccttctgca cacatttatt cagtcctgtt tcttctttct ccatatatct cccttgttta
     9361 tatctccctt gtttatatct cccctgttta tatctccctt gtttatatat ctcccctgtt
     9421 tttatatctt cccctgtttt tatatctccc ttgtttttat atctcccttg tttttatatc
     9481 tcccccgaac cctgggcctc tcactctttt atactctcag ttcccatcca cgcacagcag
     9541 gtcacgccac ctcaccaggc acgcagcttc agctaatcag ggcagcaggg gcaaatctcc
     9601 accaaattgg attcacctgt atcctggtac acctgcgcag cactcaagat gtttgtgtct
     9661 tatatgagga agtcaggtgc aagtcatatg acttagctgc agtccctggc gcctttggga
     9721 ctgccgccac actcgctccc cacaattccc ccttttttct tttttggcag agagaatgtc
     9781 tgtagatagc cccccgcagc catgcccctt acccgtcctt gggtgacaaa cagcattggt
     9841 ttgatccctg tcttaggttg gtgacatgcc cagggagtct tatcactgac tacctctcaa
     9901 tcatgccaag ccactcctgg ggagattgtg ttttgcttgt ggcaggtgca tcaaaaggcc
     9961 aggatgttac ttaacctatg gccagatctt aattgctgca agcaagcctc atgggtgaag
    10021 gtagaggtct gatccccagt gtgcaagcat aggggcccta cacaaaacca tcccttaggc
    10081 tcatcaccca gagaggtctt ggccagctcc cgtgtcgttt ttcctgaggg aagggaacta
    10141 ggacactgaa ccttcatgca atcagacatg ccttccacag gatgccaaca gcagctatcc
    10201 tctgtgcagt gcttagcctc gcaccccacg gcataacgca gcataatttc ttttagagcg
    10261 gcaaaccgaa tctgaggaga ttgtcctgcc tccactgcag caaaagccta cgctaccatg
    10321 gcgaaagtgc gggccgcaca ctctgcacct aacacatgtg ccaaacacaa aacacacaca
    10381 cactataaca agcatacatc ccagggctct catccccact catcttcccc tgaagcaagg
    10441 gatagatagc cagaggggat atctctttaa ggggaattca gggatcaaaa aggcatggaa
    10501 aaatttgaac gtcatgtcga gctggtatcg gcttctggaa caccgaaagg atctcccatc
    10561 tcggctccat cctttgtgct tgtgggatca tccaccacat ccacaggggc aactggatca
    10621 ggagcctcat tcttgcagcg tctcaccaat ctctccggca cccaaagagg ttccatctgg
    10681 tcctgtggaa acacacaaac agaccctctc gcccacgtca acacctgatc ctgtcgatcc
    10741 ccagggggat ggacacaata cctcgtggtg atgagaccat aacctcaatc accttgtgtc
    10801 catctgggga gtcaatacgc caaatctctg gacagaaggt ccacctatag gtggctgctg
    10861 aggaggcata gggaggaggc acagaagcta attcgccttc ctcctccacc tcggctcttt
    10921 tattttgtcc tttctgtcca cctgataaca ctgtgtctcc tttctttttc ctttttcttt
    10981 ttaagccctt ctccttttcc gacatacttt cttgttgctc tgtaaggatt ttctgacctg
    11041 tcttgactgc ctctacacac agtttcaaac agtaacagag tccatatatc agaacaaaca
    11101 agaccaaaac tatcagacct acccacaaag ggtcaatggg agaaaaaagc ataactacac
    11161 agcgaggatc tattgatcac tacactgagc ttatcatagt tccttaactt gtcccaaagc
    11221 cgggaacctt tcgttacctt gtgcctgctt cctggcaact ttatgctcgc ctctatttta
    11281 tccgaggtcc ttcccaaact cctgggttac tttgtgccta cttcctggca actttatgct
    11341 cacctctatt ttatccgagg tgcttcccaa actcctgggg tcgcaagttt cactcaccgt
    11401 gaacttaccc tgccggcaac cactgactgc tgaaagttct gaactcggtg ggggagtcgg
    11461 ttccccgtac aggccaccaa ttgtcgcgcc cgctctcgac cagcaagaac gacacaacca
    11521 ccagtccttc taacagcagt ttattcagtc ttcatctctc ttctttctct tcatcagtac
    11581 ctttccccag ctgaagagtt ctgaatccat gccgaatcct tctcaacagt ctgttttatg
    11641 ggaaccttta ttaacccctt cttccctgtg atgcagttct gaatcctccc tgtagcagtg
    11701 ggtcttcgct tgtgcctgaa gatgtttctt gtcccgggtt tcggcaccac ttgttgcgcg
    11761 cactcaacag gccaggaaga acgacgctgc tacaggatcc ttctgcacac atttattcag
    11821 tcctgtttct tctttctcca tatatctccc ttgtttatat ctcccttgtt tatatctccc
    11881 ctgtttatat ctcccttgtt tatatatctc ccctgttttt atatcttccc ctgtttttat
    11941 atctcccttg tttttatatc tcccttgttt ttatatctcc cccgaaccct gggcctctca
    12001 ctcttttata ctctcagttc ccatccacgc acagcaggtc acgccacctc accaggcacg
    12061 cagcttcagc taatcagggc agcaggggca aatctccacc aaattggatt cacctgtatc
    12121 ctggtacacc tgcgcagcac tcaagatgtt tgtgtcttat atgaggaagt caggtgcaag
    12181 tcatatgact tagctgcagt ccctggcgcc tttgggactg ccgccacact cgctccccac
    12241 agagggcatt tgctcaatcc ctctgacttg tgcagacaat cccaccatcc tccactaagt
    12301 gattgatcta agcttctctg atcacatgac cctgtctttt ccccccaaac aaggcctcaa
    12361 tattgatgga tttgtctctt tcccttctat ctttccttta agtctgtgtt ccccctccct
    12421 ccatgatcca gctcactact gaatccgtaa gaggagcatc aggaaggcaa ggatccagac
    12481 tcaactctag ttgtcctcag agaccttctc ctcagggcta gcattggact tcctgtcaga
    12541 gctgacagga aacaaggctt ggttgagttt cctagtccca cagggtgcag gattagctat
    12601 ttacctccat taatgctgca gtcatgtggg tcacctgtgt acctccttct cctgactctc
    12661 aatggtttgg tgctaggaca gaaggcaact gttctgatgg acttaggaga ctcagattaa
    12721 agcaatgtcc ccaagggttg ggatagagat gacagttctc cagccacctc cttatcctca
    12781 ggaatccagc ctagggtaag tgaaacagat actgctgatg tgatgtgacc tcatccccag
    12841 gccagaacat tgctcacacc taatgttaac tcatagtcag tgcaatgatc atgtacagag
    12901 tgtcctactt caggtaaact gaggcacatc aacctcagtg gctgaatcag gatcatacag
    12961 tttgtaggtt gcagatgcaa aacacaagat atatctatag tcacagctcc aatttctcct
    13021 tcctaaatgc tttattcagt gtgagctata gaggggctgt ttgagttgtc tgaaagatga
    13081 atatcatttg gtcccccctc tgtttctttg cagagcttgt gacacagcct gttgtgagag
    13141 tcacggacag cacagttaga gtacagagct cagtggtctt cacttgcttc tcagacaaca
    13201 ctggggtctc catccgttgg ctcttcaaca atcagagtct tcagctcaca gagaggatga
    13261 ccctgtcccc gtcaaagtgc caactcagga tacatactgt gaggaaggag gatgctggag
    13321 agtaccaatg tgaggccttc aacccagtca gctcaaagac cagtctccca gtcagcctgg
    13381 ccgtgatgaa tgagtgaccc ctcctctcat gctatatcag ggtggggaca tttctgtatt
    13441 gagatgtcca cacctaccca cccctgccag ttacagattt caattcattt gaatggccag
    13501 ttggccatct ctcccatccc tccccacacc tgatcctgaa tccctccatt ttctcccata
    13561 tgccctctcc tacccagttc cctccctcca tatgcctcct cctactattt tctccccttc
    13621 tatgtgagat tcaagcatcc ctctttgggc ttccaacttt ttagtttctt tgggtcagtg
    13681 taaagtagtg tgtgtatctt gtattttatg actaatatcc acttatacgt gagtacatat
    13741 catgcatgcc attttgagac tgggttacct tactcaggat gatattctca agttccatcc
    13801 atgtgctttc aaattaatga tgtctttgtt tttaatagtt gcataaaatt ccatggagta
    13861 tatgatacca cattgtctgt gtctgttctt tcaagctgct ggcaacttcg atgcactgca
    13921 ctgctcacta tagatgcaca atgcagcacg atgggaaaat gctccatttt ttttctgaat
    13981 ggatattggc cttcaaggtt gtgatgaacc aaactgaggt tgacagttgt cttagttagt
    14041 attttactgc tgtgaacaga cactgtgacc attgccagtc ttagaaagga caacattaaa
    

-> #

* PSG24; predicted CDS, predicted translation, assembled gene sequence. *

-> SOURCE:-

HTGS SEQUENCE = AC079526 (115000 - 131000)

-> CDS (SPLIT INTO EXON FRAGMENTS) :-

join genomic sequence (1648 - 1696, 2771 - 3130, 5965 - 6324, 9351 - 9710, 10943 - 11302, 12844 - 13191, 14196 - 14479)

>Exon1(L)
ATGGATGTGTCCTCTGTGCTTCCCTGCAAGGGGTGTATCCTGCTCACAG
>Exon2(N1)
CCTCCCTCTTAACCTGCTGGCTCCTGCCCACCACTACCCAAGTCGACATCGAATCCTTACCACCCCAAGTGGTTGAAGGAGAAAATGTTCTTCTACGGGTTGACAATCTGCCAGAGAATCTTCTAGGCTTTATCTGGTACAAAGGGGTGACAGACATGAGCCTCGGAATTGCACTGTATTCACTGACCTATAGCAGAGGTGTGACGGGACCTGTGCACAGTGGTAGAGAGACATTGTACCGAAATGGGTCCCTGTGGATTCAAAATGTCACCCAGGAGGACACAGGATTCTACACCCTACGAACCATAAGTAAACGTGGAGAAATTATATCAAATACATCCATGCACCTTCATGTGTACT
>Exon3(N2) 
CCTCCATTTTGACCTGTGGACGCCCTCCCACCTCTGCTCAGCTCAGTATTGAATCAGTGCCGCCCAGTGTTGCTAAAGGAGAAAGTGTTCTTCTTCTTGCTCGAAATCTTCCAGAGAATCTTCGAGCCATTTTCTGGTACAAAGGGGCGATTGTGTTCAAGAATCTCGAGGTTGCCAGATATGTAATAGCCAAGAATTCAAGTGTGTTGGGCCCTGCTCACAGCGGTAGAGAGATAATGTATAGTAATGGATCCCTCGTGCTTCAGAATGTCACTCGGAATGATGCCGGATTCTACACCTTACGAACTCTGAGTACAGATCTGAAAGCTGAAGTAGCGCATGTGCAACTCCAGGTGGACA
>Exon4(N3) 
CCTGTCTTTCAATCTACGAGAACCCTCCTACCTCTGCCCAGCTCACTGTTGAATCAGCACCGACCAGTGTTGCTGAAGGGGAAAGTGTTCTTCTACTTGTTCACAATCTCCCAGAGAATCTCCGAGCCGTTTTCTGGTACAAAGGGGCGATTGTGTTCAAGGACCTTGAGGTTGCACGGTATGTAATAGCCAAGAATTCAAGTGTTCCGGGCCCTGCCCACAGCCGTAGAGAGACAGTGTACAGCAATGGATCCCTCCTGATTCAGAATGTCACTCGGAATGATGCCGGATTCTACACCTTACGAACTCTGAGTACAGATCTGAAAGCTGAAGTAGCGCATGTGCAACTCCAGGTGGACA
>Exon5(N4)
CCTCCTTTTCCACGTGCTGTGACCCTCTCGCCTCTGCCCCACTCACGATCGATCCAGTTCCACAGCAGGCTGCTAAAGGAGAAAATGTTCTCCTCCAAGTTCACAATCTGCCAGAAGATCTGCGAATGTTTTCCTGGTTCAAATCCATGTATAGCACCCAGATCTTTAAAATAGCAGAGTACAGCAGAGCCTTTAATTCTGTCATCAGGGGCCCTGCACACAGCAGAAGAGAGATAGTGTATACCAATGGATCCCTGCTGCTCCAGGATGCCACCGAGAAAGACACAGGCATGTACACACTACAAACGGTAGACAGAAATTTCAAAATTGAAACAGCACATGTGAAAATCCAGATAAATG
>Exon6(N5) 
CCTGTATTCACCCTTCTGCCACTGGCCAGCTCGTTATTGAATCAGTGCCACCCAATGTTGTTGAAGGGAGAGATGTTCTCCTACTTGTTCATAATATGCCAGAAAACCTTCGATCCTTTTCCTGGTACAAAGGCGTAGCCATTGTCAGCAAACATGAAATTTCACGGAATATAATAACTAGTAATAGAAGTGTGCTGGGGCCTGCACACAGTGGTAGAGAGACAGTGTATTCCAATGGATCTCTTCTGCTCCACAATGCCACCCAGAAGGACACTGGATTATACACCTTATTAACCTTAAACAGACGGTTTGAAACTCAAGGAATACATGTGCACATCCACATATACA
>Exon7(A)
AGCCTGTGGTGCAGCCCTTCATGAGAGTCACGGACACCACAGTCAGAGTGCAGAGCTCTGTGGTCCTCACCTGCCTCTCAGCTGACACTGGAATCTCCACCCAGTGGCTCTTCAACAACCAGAATCTGCGGCTCACAGAGAGGATGATGTTGTCCCCATCAAAGTGCCAACTCAGAATAGATCCTGTCAGGAGGGAAGATGCTGGAGAGTATCGGTGTGAAGTCTCAAACCCAGTCAGTTCAAAGACCAGTCTCCCAGTCAGCCTGACTGTGGTGATTGAGTGA


-> TRANSLATION :-

MDVSSVLPCKGCILLTASLLTCWLLPTTTQVDIESLPPQVVEGENVLLRVDNLPENLLGFIWYKGVTDMSLGIALYSLTYSRGVTGPVHSGRETLYRNGSLWIQNVTQEDTGFYTLRTISKRGEIISNTSMHLHVYSSILTCGRPPTSAQLSIESVPPSVAKGESVLLLARNLPENLRAIFWYKGAIVFKNLEVARYVIAKNSSVLGPAHSGREIMYSNGSLVLQNVTRNDAGFYTLRTLSTDLKAEVAHVQLQVDTCLSIYENPPTSAQLTVESAPTSVAEGESVLLLVHNLPENLRAVFWYKGAIVFKDLEVARYVIAKNSSVPGPAHSRRETVYSNGSLLIQNVTRNDAGFYTLRTLSTDLKAEVAHVQLQVDTSFSTCCDPLASAPLTIDPVPQQAAKGENVLLQVHNLPEDLRMFSWFKSMYSTQIFKIAEYSRAFNSVIRGPAHSRREIVYTNGSLLLQDATEKDTGMYTLQTVDRNFKIETAHVKIQINACIHPSATGQLVIESVPPNVVEGRDVLLLVHNMPENLRSFSWYKGVAIVSKHEISRNIITSNRSVLGPAHSGRETVYSNGSLLLHNATQKDTGLYTLLTLNRRFETQGIHVHIHIYKPVVQPFMRVTDTTVRVQSSVVLTCLSADTGISTQWLFNNQNLRLTERMMLSPSKCQLRIDPVRREDAGEYRCEVSNPVSSKTSLPVSLTVVIE

-> GENOMIC SEQUENCE :-

        1 ccctaggcag atggtccttg gttgaataag agagctagct aagcataagc cagagaatga
       61 gccagcaaat gagccagaaa acagcatgtt ttctgccttg acttccttca gagctacact
      121 atgacccaga cctggacagg aaatgcatgc tctgctctcc tgaactgctt ctgttcacag
      181 tgtttttatc atagtaggag aaagagacct agagtagtgt acagggaaga gcagttggca
      241 cttccatttg aatcactatt ttgttccctg tcctcaatag cagaccctca gtacccagtg
      301 ggctaagaga aggaagggat gagcccccag acatgagcca gtgagtacag gtgcaccccc
      361 attcattact gccatttcct ttaaatctga agaaaaatgt accaggactt tcctttgaaa
      421 tttgtgagca caaggattct tctgaggctg cccatcttct gaatgcatac ttcttccaac
      481 tttagtccag gacttcccat ataacatctg gaatcctgtc aagacccacc ctacactaga
      541 tggaatttga tctgcagagt gggcaggatg acaggtcctg aatccacact gtgctaaaga
      601 gatcagggaa ggtcacattt gacctgttaa ccatgcctgc tgtcatgtag acattaaatc
      661 acagttttcc tggtgacctc cagaggttga tatcaggaca cacattcaac actcagacaa
      721 ctgtttccct gagcctagga tattggtttc catccctgta cctactaatg tagatctccc
      781 tccctagacc ttgctagggg tatataagga tacccctttg attggggaac ctgaaagtct
      841 cctccctcct ggcatctctt ataggggaag catgtatatt tgcaggggaa tcacccagac
      901 aaagggtata ggtgacccaa gaagaccaga gagaacctgg gctcacccaa tgacagatca
      961 tccaacacac aatgctggaa gggtcccttg aaaccctcca caggaagagg agcccatagt
     1021 cctttctagg acacataggt tgctctccaa caatgaggac atgaatctcc tcacaaaatg
     1081 agtcctggac ctctctcctg ggtcaggaac ttgactggtg acattagtga taaagggttt
     1141 atcttcatct ccagtaatca cacagttggt ccctttaaac tgccctcaga catctctgtc
     1201 accttcttga tgggaaatcc caccttccca gagcactgag gacacatggc agactgggtg
     1261 ctcagctgag tctctgtgtc acagggacac ataggcagca tggaggctcc ctctttggtg
     1321 atgacagact caaggccagg actcagcaga tgtcagcctt gggacgagcc gttgttctct
     1381 gagggcatgg agatgcttat cagctcagct cctcaaggtg ctgcttggag gagaaagata
     1441 aagagaggga tgcagggcag cacagagaat ggaaagggca gagcagtgcc ttggacacag
     1501 agcccaccac ccacagcccc ttggattctg ggaagtgctc ctgcatgaga ggccacctag
     1561 ctcaagagga ggaaagacag cagagtccag gtgctttgct ggagctgaag gtctcctcag
     1621 agtgaggtca tcacagctag aagagatatg gatgtgtcct ctgtgcttcc ctgcaagggg
     1681 tgtatcctgc tcacaggtaa gggtgcctac tccaagactg tgtgtggggt gggggaggcc
     1741 cagagtcttc tgaaatggac aggatcctta gggaagatgt gtggtttttg cttactttca
     1801 tggtgcagaa ggtgcagtga gggacagagg ctctttaaca ggaaggtctg agcagacagg
     1861 agctgaggag gggagagaaa atcctcaggt gccccttttc aatatcagtc acattggcta
     1921 gcattggaat cccaatggtc cccaccttga cagggtgaac ctccaaatag aagtcaaacc
     1981 ggggagggcc agcaagatgg ctcagtgtgt ggagacatgc cagtctgaat tcattcctca
     2041 gctctcacag ggtagatgga gatacaggtt cctgcaaggt ctgctctgcc ccctacacag
     2101 gtgtgtgtca tgcacccata atgtgcacac tgaaacatgt gccttcccaa actcacacat
     2161 acaatacaga aatataagtt acacttaaat gtaatgattg tcttttgcta ctagcctgga
     2221 aactatgtag ataaatccat ggtgatatct ctcctccctc cctccctccc ttcttttttt
     2281 ttcccaactg gtttctgaga tttttttttc aggaactgaa ccatttaaaa agaccatact
     2341 aatctcttcc ctcaaaaaaa gccttttttt ttttttccta gtggactgga agtcggagta
     2401 tccagaggag aaagccaatg gtttaatgga accttacata gaacagaaaa caattcagaa
     2461 agtgaggact gtgtggaaga gaaggaggag gaggaggagg aggaggagga ggaagaggag
     2521 gaggaggaag agtaagagta agagggggtc agagagccgt ttctcctcac accagacaat
     2581 ctttatatga agagtgatat gggggcacct gagtagagga ttcctgagag gaaatgacac
     2641 cctctgaggc tctgagggca tggaggtcat gttgctcacc tccattaagg gcacacccct
     2701 acccagaggc ctaagctgag ggatgctcac agctgctcag gattggtggc ttctctctct
     2761 tcccttctag cctccctctt aacctgctgg ctcctgccca ccactaccca agtcgacatc
     2821 gaatccttac caccccaagt ggttgaagga gaaaatgttc ttctacgggt tgacaatctg
     2881 ccagagaatc ttctaggctt tatctggtac aaaggggtga cagacatgag cctcggaatt
     2941 gcactgtatt cactgaccta tagcagaggt gtgacgggac ctgtgcacag tggtagagag
     3001 acattgtacc gaaatgggtc cctgtggatt caaaatgtca cccaggagga cacaggattc
     3061 tacaccctac gaaccataag taaacgtgga gaaattatat caaatacatc catgcacctt
     3121 catgtgtact gtaagtaatt ctttgtgaac tctgggttct gggtggggtc cttccactag
     3181 gcacacagaa gtgtcaggcc tggcctgtgt ctcccttccc actgcattgt gtctccatgt
     3241 tggggcttga acattcagtg taggactcaa atggtggaga acaatgtcaa ttgcacagaa
     3301 tctttcattt gacttcacct tggaggaacc tggatgcatg gtgggcaaat cagcaaggac
     3361 atcagcctct gtctagacta ttgaggatct tagcaggaat ctgtccttga aaagtcctgg
     3421 agggagagtg gttatacctg gttgaggaag ccatgtgctc cttatggaag tgaatattag
     3481 gaatccccaa ttccagacct ctgttccaga ctcatctcct gatggctctg agaataattt
     3541 tactagggtt gcgttttgac tttctgtcag cagagaccag tgcttttgta gtgaaagtct
     3601 tgctgtgtgt agccagacag tgcactgcag tgagagccat ggttaggcta ggtctcctga
     3661 ccatccctag tgactcagca gggagagtac agcagagcag gtgcccaggc caccatcgaa
     3721 ctctcctaac aggcttatga gacttccagg aaggtcagga tccctaagga tagggacaga
     3781 ggacacagga cctcctgaaa agttcttgtc ttctgggtac tgtttaggga tttctcttct
     3841 gcatgcaatt ggtgacaggc tctgctgatg tggacagttc cttgtggggc aagtggatcc
     3901 atgctaccat acaaaaactg ggtaggttga gtggattcag aaaccctggt aaatgatcat
     3961 atctgagaat ggtaggtgtt tgatttaatc caggcgtgtt ttctgtcctg gagcacatga
     4021 ccatgacact ccacatgagg atcgtgacat tttgtcatgt atcgcggagc agagttctcc
     4081 atgctaatga ggtatgtaga tgggctagcc tcaagggctt agccaataag ctcttctttc
     4141 tagacattcc ttcctgcaaa aggtcagcta ttacccgcac tcgaccggcc aggaaagacg
     4201 caacaaaccg gaatcttctg cggcaaaagc tttattgctt acatcttcag gagcaagaga
     4261 ggaagagcgc ggcagagaga ggcagagagg aagagagaga gagacgcaga gagagaggca
     4321 gagagagggg ccgagaggga gtgccagaac cccgtccctt ttgaggagaa ttatcctccg
     4381 cctaggatgt gtcactccct gattggctgc agcccatcgg cccagttgtc atcacaagaa
     4441 aggcagagca catggcggga aaactgcccc tgcacatgtg cagattattc actacttaga
     4501 acacagctgt cagcgccatc ttgtaatggc aaatgtgagt gcggctcccc acagtcagcc
     4561 ctgagtaagc tgtatgcatc tattttccac tactgataaa tagtttggaa agtacagact
     4621 gtctcaccaa gaacctccgt ggggaaagcc acagaaggcc cctctacctt ccagaaatga
     4681 acactcaccc ctgagctaag ctggagtccc ctcacccctt gcactgggct catctcaggc
     4741 tcttggacca atcctgattc ctgaagtttc ccaaaggtgt ttgggtgacc aggagttttc
     4801 gaaccccagc tttggcccca acctgtgttg ttactcatgg ggatggagcc ctcgtcttag
     4861 actatgttca tagcctgatg tcttccattt tatctgcctg agctgtgttt acaacaccat
     4921 agctgcaaac ttgaacccac agttcctcag aaatgagctg aagttcctgt aagggcctag
     4981 gaggaggcaa catcaggaaa tacaatcaat actgaggttc tgtaccagga acccaccttg
     5041 tgtcctggct tttaactctg tccctataga cctggaggtc actggcacag tcttctcaga
     5101 cctattagct gctttctgta tctgctactc tgccagggga tcatgttcac attctagaca
     5161 tgtatttttt ctgggaatga aagggtgccc tagttgttcc ttgacttcca cctagggatc
     5221 gtgtcctgca ccccaccccc cactgtgaca tgcccttgac agaaacacct acacacaccc
     5281 acacacctac acccacaccc acacctacac cccccaccca cactgagata aatccaatgt
     5341 ctgaaactca cacataaatg taattcataa ataaatttaa aaaaattaaa aaatggaaga
     5401 ttcaatactg tatctccaga cctattcgtt ccttaaataa attcatgtat tggcagtgtc
     5461 catggagatt tataagcatt actactacta ctactactac tactacaact actactacta
     5521 ttaaatgtaa gacatatcag ggtcctcatg aaatcctagt cttcatgcct tgaaaaacag
     5581 atcaataatg aaagctagaa ggtgaagtca catgtggatt agaaccaata aagcaacagg
     5641 aacttaacga cagaaagaat tggagagtca cgaatcagtg taggggaaga gtagggaggc
     5701 atcatcccaa cccccatcta cactgagtgt gagcagggat ctgaagacag tgaggtgggc
     5761 catgctgacc tccaaggaga gagcaccata gagaggaaat accgagtgag ggacatggag
     5821 cacgtggagg taatgccctg acctccacca aggagacacc cacacacctc ggctgagcaa
     5881 tggacacagt tgttcaggac acagggcacc atcttagcca aatacagaag tcctaatact
     5941 gatggatttc tctcttcctt ctagcctcca ttttgacctg tggacgccct cccacctctg
     6001 ctcagctcag tattgaatca gtgccgccca gtgttgctaa aggagaaagt gttcttcttc
     6061 ttgctcgaaa tcttccagag aatcttcgag ccattttctg gtacaaaggg gcgattgtgt
     6121 tcaagaatct cgaggttgcc agatatgtaa tagccaagaa ttcaagtgtg ttgggccctg
     6181 ctcacagcgg tagagagata atgtatagta atggatccct cgtgcttcag aatgtcactc
     6241 ggaatgatgc cggattctac accttacgaa ctctgagtac agatctgaaa gctgaagtag
     6301 cgcatgtgca actccaggtg gacagtaagt ggttctctgt gattagtcaa gtgctggtct
     6361 aggtttagac acagcactgt tttgcttgac ctgtgtctgc ctcccctctg caccttgtcc
     6421 ctatgttggt gtttgagcac ttcatgcaag acacacatag tggagacaaa tggcaataga
     6481 tcagactctt gtactgactc caccatcaga gagtagtgtg tgtgtgtgtg tgtgtgtgtg
     6541 tgtgtgtgtg ataggaaagg gactcagtct agtttcttga ggctctcaca atgaacatgg
     6601 tattgagaaa gaccctcttg gcaccaggca gattttacta tcttcatgga tgtgcaccag
     6661 gaaatgctgg ccccagacct ctggtacagg gtgaacttca agtgaccctg aagagtattt
     6721 tgccagcttt ggacccttac ttcctgttga agctgacagg gaacaatgtt ttttttttgg
     6781 ctgaccgtat ttcatagtat ttgaaaccaa ttagtgcact aatttgagag ccacatgtaa
     6841 gcaaggtcac ctccttccaa gactcagaat ggagagcata gctggacagg tcatcaggcc
     6901 atgagacaac tgtcctcatt ggcttaggag acttcacaag aaagtccacg aggaagaacc
     6961 aagggcatag gtcctccagc tcagggcatc ctctcctgta gccaaacagt aagaggcttt
     7021 gctgatctgg acagatcgca gaaatgaact gcagtcatca cattggtcac cagggggagg
     7081 tattacctca tggtcaaaca gtgagatgct ggtttcctgg agatgatgaa agaaatgatt
     7141 ttcatgtctg tcccaataga cctgaaggtc cctcccagaa ggtcacactg acctactggc
     7201 tgcttcctgt gactgagaac tgtgctgtac taggggacca tgttcaacct tctttctagc
     7261 atcttaaggg aaaagagaga gagggtgagc atggagaatt accaaggaaa ggacatcctt
     7321 aaaatgtcag ggtggatgtg ggctgacctg aactacattt caaccaacaa aggagcctag
     7381 aattcaggtg tccctctgaa actctctaca gcagggtggg cccacaccta tccagggcac
     7441 aagtgacctt ctgctgcaca cacaggacat ggatctcctg acacaactga tccagaaggt
     7501 ttgccctgga tcgggtcctg aatgttgaga gcagtgataa gtgatgagtt tcattcccct
     7561 ggcaccactc agctggtccc tttctagctc ttacagacac ctctggctga gggtaaattc
     7621 caccttccca gagcgttgtg gacatgggga tgtctggggc ccagtggagt ttctgtgtca
     7681 cagaggttgc atagggagca cagagtcatc ttctctgctg gtgacagatc caaggtcagg
     7741 agtaggagag atcagcccgg gggtgatctg ttggattctg gagcacaggt gcgcttatca
     7801 gtctgttgct cactgtgtgg tctggagact gaaacataat gagagaatgg ggtagagaaa
     7861 cacctgggga ggagacagca gtaaggattc tgtccatatg gctctgggag gggcttctac
     7921 ctaggtgcag gctcaggtca gagggaggca gaacagcaga gctgaccctg ggatggcaaa
     7981 gcatggtggc agtgctgggg ctgaagctct cctctgctat gggaagacag tgcatgcatc
     8041 ggagaccatg gagcccccac tcttcctccc tgggcaagga agaactctgt gggcaagggc
     8101 tggtctcatt gaagagagaa ttccctggta gtgtgtgtgg gagggcagag ctcaggccct
     8161 ggctggagtc tctaaggagg acaagggtct gaatgagatt gagggtgtct gcatgcccct
     8221 tagtggagat gacacagagg ttgtcagagg ttcagcagca ggaaattctc agtgaacagg
     8281 aagtggtgaa gggtgaggat gaaggagggg tgagtttcct actcatattc aatcatgttg
     8341 gctactgtat tctgaagact gctgtttcca gctatgacag ggcgagttaa aaaataagtg
     8401 actggggtgt ttcagtgagt gaaggcaatt tctgccagac tcaacaacct gcgtctaatc
     8461 ctcagctcct acaaggagaa caaggagaga acaaggggag aagtctctga gtcctctaag
     8521 ttgttttctg ctccacacat aggtactgtg gcatgtagac acccatatac atatgcatgc
     8581 agccatgcac atgtgttcac acctgcgtgt attcacacac agagagcacc acacacaaaa
     8641 gaacaggaac aaatgtaaaa aattaactcc atctagggta tacattagct agaaaggtga
     8701 gagtcttcca aataaaaccc tggacatgct ggaccttggg ccattggttg ctcattaatt
     8761 tttcatccat tcactcattt atcctttaca ggtatctgag ttttttctag gcagcatttt
     8821 tttttttaaa tacagatcct gctccttaca gaaccctatt ccaagtggac tggaaaacag
     8881 accagcagag gaagccagaa ggtgaagtta ggtatggact gtagtcacca aagaacagaa
     8941 caacaataag tcagagagcc aatatgcaag atctatgagg aaagataccc agggggcatc
     9001 gccctaagac cagtctacac ttagtgtgag caatgatcta tggtcagtga gccagggcca
     9061 tgttgacacc caatgagaga gcatcatact gatcatatgg tgattgcagg gtcacgatat
     9121 gcgtggaggt aatgcactga tctccacaaa gtagggcagg gagacaccca ccccacacac
     9181 ctcggctgag caatggagac acctgctcac aacacagggc gccatcttag tcaaatacaa
     9241 gcatccccat attgatggat ctctctcttc tcttctgctc aggacacagg gcagcatctt
     9301 agtcaaatac aagcgtcccc atattaatgg aactctctct tcccttgtag cctgtctttc
     9361 aatctacgag aaccctccta cctctgccca gctcactgtt gaatcagcac cgaccagtgt
     9421 tgctgaaggg gaaagtgttc ttctacttgt tcacaatctc ccagagaatc tccgagccgt
     9481 tttctggtac aaaggggcga ttgtgttcaa ggaccttgag gttgcacggt atgtaatagc
     9541 caagaattca agtgttccgg gccctgccca cagccgtaga gagacagtgt acagcaatgg
     9601 atccctcctg attcagaatg tcactcggaa tgatgccgga ttctacacct tacgaactct
     9661 gagtacagat ctgaaagctg aagtagcgca tgtgcaactc caggtggaca gtaagtggtt
     9721 ctctgtgatt agtcagtgct gtgtggggct taaacacaca gaactgtcct ttctggcctg
     9781 tgcatagtgt tcccatgtta agttttgagc acttcatgca agacacacat ggtggagaca
     9841 aatgaccata gatcagactc cattttctga ttcccttctg catccagaaa gacctggttg
     9901 gaaagcaact cagcctaagg tgtaagacac tgtccagtct tgtggggatc ccaatgtatg
     9961 ttcccctaag aaagaccctg tgggcattag gcaggggctg attgaggaaa ggatggtatc
    10021 ctaagagagg tgagcaccag gaagccctgg ctgcattcat ctatgtgagg ctcaactact
    10081 agtgacccga gggaacattt tgtcagggct agactattaa taactctcag agaagatgga
    10141 gaacaatgtt ttttggctgt ccatgtcaaa ctggggtagt tattttctcc acacatgagt
    10201 tatatatata aaatctagaa atggttgcag agaccatgga gaagtgctgc ttatgtgctt
    10261 gttcctcact gctggctcag cctgttttct tatagcaccc aggacccctg ggggactgga
    10321 ccctctccca tcaataaccg attaagaaat gtactctggg cttgcccaca ggccaatatg
    10381 gtggtgattt tacaactgag gttcgctctt tcaaatctac tctagcctgt tgaagttggc
    10441 agatagccag ctagcatagt tcctgatcct tttccaagac ttgagcctgc caagaatatc
    10501 agactgctcc tagccctcac ccatctctag atatgtgcgc tggagggccg attagcaaga
    10561 acatttagaa gagaaagtca gaagttgaac ggagccacaa aggaaactga gaaaaaaggt
    10621 cagagaatgt atacgtggag tctgcggaga agacattcag aggaggcata acctcagcct
    10681 catgtgagca tgagtgcaca gggtctgact gagagcagtg agggaatgac atctgagaag
    10741 aaaactccat gcggaggaaa tgacatattc cagggctcgc agggaacaga gtctatcctg
    10801 ctgacttcca ccaggttggg tagaaatgtc tacatgtgca ttgctaggct gaatgacaaa
    10861 ttcacccgct ctggatggag gtcaccatct ttctatcaag ccctatgatc ccatgtggtg
    10921 acttttctcc tttcccttcc agcctccttt tccacgtgct gtgaccctct cgcctctgcc
    10981 ccactcacga tcgatccagt tccacagcag gctgctaaag gagaaaatgt tctcctccaa
    11041 gttcacaatc tgccagaaga tctgcgaatg ttttcctggt tcaaatccat gtatagcacc
    11101 cagatcttta aaatagcaga gtacagcaga gcctttaatt ctgtcatcag gggccctgca
    11161 cacagcagaa gagagatagt gtataccaat ggatccctgc tgctccagga tgccaccgag
    11221 aaagacacag gcatgtacac actacaaacg gtagacagaa atttcaaaat tgaaacagca
    11281 catgtgaaaa tccagataaa tggtaagtga ctctctatgg cttccagctg ctgggtgtgg
    11341 cttaccctac tttataactg tactatgtgg actggggtgg gtctgttctc tctcccactg
    11401 cattgtgtcc tcacattggc atttgggcac ttactgcagg gtacacatct ggtgggccaa
    11461 cagcattaga tcagaacctg tcacttgtct ctgttctgaa ctccaggcaa cactagggag
    11521 ctgtttgtca tgatttggtt ttgacttcct gtcacagctg acataggaca gggtcttatt
    11581 ggtttgtaga accaacccgt gcactgccat gagagtcatg gttaggctaa gtcccctgga
    11641 catctacctc agagactcag caaggagtgc atagctggat aggtgcccag gccaataatt
    11701 ctctgtcctg atggattatg agacctcaca ggtacataag tgtccccaag gggagggaca
    11761 aaggacacaa gtcctccttg caagtgattg tcctctgggg tccagccctg tgaatgctgc
    11821 tctgcaggca tatgggaaaa gttgttgatc tggacagcac ccagacatga tctttagttc
    11881 ccccctgtgg accactatgt ggctatagaa ggccacaacc actgcttaga aaagtatttc
    11941 cgccgggcag tggtggcgca cgcctttaat cccagcactc gggaggcaga ggcaggtaga
    12001 tctctgagtt caaggccagc ctggtttaca gagtgagttc caggacagcc agggctacac
    12061 agagaaaccc tgtctcataa aaaccaaaaa aaaaaaaaaa agtatttcca agagccatgt
    12121 gcacgtgctt aactgtagcc tgattaccac ccccctaccc tcaacctcac tcctatccct
    12181 tcagatctgg aggcctctgg cacaaccttc tccaacctac ataccacccc acccccacag
    12241 cacacacatg cataagctac ctggagtatt aaccagtgtc agtagctctg aatatgagaa
    12301 tttcatcaac acctggacat gcaaggcctt gagacatcat ccacccacat gtatctgagc
    12361 ctgtccaggc actgaacctt ccaaaaagat caaactactc tttcctgtca ggaccctagc
    12421 tctagtggag tcccagcact tggaagacag acaaggaagc taactttgaa gtcagaggtt
    12481 gatcggaacc tgaaaaggat cagatcaaag aggtcagaag gtgaagactt cctttgtaga
    12541 ggaagaggtc agggaagtta ctcccatctc ccacatcttc tgatggagag caggcttgtg
    12601 aggacagtta gggtggagac acatgaggac agagttcccc aaagaggaag ggacacaacg
    12661 tcaggtgcac agagggcatg gaagtcattt gctcactccc tctcacttgt gcagacatgc
    12721 ccacccactt ctgctgagtg atggatctaa gcttctttgg tcacaggacc ccatcttttc
    12781 acccaagaca aaggtgtcaa tattgatggg tttgtctctc ttcttttcta tctgcccttt
    12841 tagcctgtat tcacccttct gccactggcc agctcgttat tgaatcagtg ccacccaatg
    12901 ttgttgaagg gagagatgtt ctcctacttg ttcataatat gccagaaaac cttcgatcct
    12961 tttcctggta caaaggcgta gccattgtca gcaaacatga aatttcacgg aatataataa
    13021 ctagtaatag aagtgtgctg gggcctgcac acagtggtag agagacagtg tattccaatg
    13081 gatctcttct gctccacaat gccacccaga aggacactgg attatacacc ttattaacct
    13141 taaacagacg gtttgaaact caaggaatac atgtgcacat ccacatatac agtaagtatt
    13201 ctctgatatg tgtgggtgct ggtggggttg aatccatgtt atacactcag gactgtcagg
    13261 tgtggactat gcccgcctct ctctatgtgt ctccatgttg gagtttgaga actcagtgca
    13321 gggtacatat caattagaca cactgaaatg gatcagaatc cctcacctga ctccacctga
    13381 aaggatagga tgtatcctgg gtaactcagc ccacagatga tagtatcaga ctcttggggc
    13441 tctcacccta aacatggccc tgagaaatag ctaaggcagg gcctagctga gggaacaatg
    13501 gtttcatcac agtgaagtga acatcaggaa gccctggttt cagacctcag ttcctgactc
    13561 aactctagtt atccctagaa tgcttctcct tagggctagc aatgaacttc ctgtcagagc
    13621 tgatagggaa caaggcttta ctggctgtgc aagtcccata gggcatgggg tcagctgtgc
    13681 actgccatga cagctgtagt catgtaggtc acctgtgcac ttccttctcc tgagtctcag
    13741 tggacagaac caggacagaa gcccactgtt ctgatgtgct aggagactca tggttagtca
    13801 ggtcccctag gggagggaca gaggtgacag ttctccagga agctccttgc cctcaggggt
    13861 ccagcctaga gtaaactgta agagatgctg ctgatttgag cagctccccc atcccaaggt
    13921 taggctactg ctcatatctg tgcacaactc ataaacacag cagtatcatg ctctctgtac
    13981 cagtgtaggc aaacaaagac ctaggataca catcggctga atcagggtca cacaggccat
    14041 gggtggcaga tccaaagtag aagaaatttg tctgtggtca cagctccaag gtcttcacgt
    14101 tggaggctct tttaggcatc tcttcactat agtggtgctg gctgggcttt ctgaaggatg
    14161 actgtcattt agtcccctcc cctattgctt tacagagcct gtggtgcagc ccttcatgag
    14221 agtcacggac accacagtca gagtgcagag ctctgtggtc ctcacctgcc tctcagctga
    14281 cactggaatc tccacccagt ggctcttcaa caaccagaat ctgcggctca cagagaggat
    14341 gatgttgtcc ccatcaaagt gccaactcag aatagatcct gtcaggaggg aagatgctgg
    14401 agagtatcgg tgtgaagtct caaacccagt cagttcaaag accagtctcc cagtcagcct
    14461 gactgtggtg attgagtgac ctctcctcct gtcctctagc agagtggggg cattgattta
    14521 tcaatgggta caaaatggag cagagttatg tggtgaaaat tgtcagttac tactcaggta
    14581 cagccagcat ggtgagtcac atctgtattc ctgggataaa catgtgcaag ggcaggccag
    14641 atcatagaga cttggtttcc aaaaagagaa agcatcaata tagtaaacag tattgcagtg
    14701 gtgttaagca ttaggttgtg gatcaaatac agagccaatc ctcagaatcc atggaaacta
    14761 atttcagcag ccactaatgt tctagatgct ccaagtctcc tgttaacacg atgcagtata
    14821 ttcatagaga taaatgtgtc tttcatatgc ttaaatatat tttgtgtata actgattcac
    14881 atagcaccaa tgctgcctgg acaccggtca ttcatgtgaa gggaggacaa ataacaggag
    14941 aagggactga cctttcccgg tggacataac ttgtgtctaa atagttttta cccacagttt
    15001 gatgcacaga tgtagcatcc atagcagaga cccaattgga ctctgtatcc tgacagtagt
    15061 gttcataaga ttctttttcc tgtttctctc tctctctctc tctctctctc tctctctctc
    15121 tctctcctcc ccctcccttc ttccctccct ccctccctcc cttcctccct cccttccttt
    15181 cttttttttt tttttttttt tttttggtgg ggcatatata ggatttccca ctttgggaat
    15241 tttgaagcac aaaatcaacc tgaagcacat tcatactgtc atgtgattgt aaacattgtc
    15301 tactctcaaa gtgtttttaa actcattcca ttccccctag ccctgtgtaa ccccatctac
    15361 tggtgtctct atgcatgtga caaaacaggg tatctaattt ttgtgtgtgt caatattagt
    15421 tttcagaagt acagctcagt tggatgtatt tgctcaccag tttcagagac ttctgtagaa
    15481 tctttagggt tttctccaaa ttaataaatt tgttgcatct gtagacatat cttacagtca
    15541 attgattggc caccatttgt ctctttgtgt tgcctaattg ttctgtctat ggctcctaag
    15601 ggattactga gcagatgtca cagcagcatc cttgattttt gttttagagg gaaagctgtc
    15661 agtgtctgca ctgaatactg ggttggctgt gtgtcggtct ccacatgcgt ccttacttaa
    15721 ctggtccaga cttccgtcta taattgccta ctttcatcac taaaaactgt tcactttacc
    15781 tacctggtgg tcctttaatc ccagcactca ggagacagag gcaggcagat tttggtgagt
    15841 tcaaggctag cctggtctac agttcctgtt ctaagttcca ggacagctag agctacacag
    15901 agaaaccttg tcttgaaaaa caaaacaaaa caaaacaaaa caaaacaaaa caaaattcat
    15961 ttcacttttg ttaaatgtct tcatcgattt tgttttattg g


-> #

* PSG25; predicted CDS, predicted translation, assembled gene sequence. *

-> SOURCE:-

WGS SUPERCONTIG Mm7_WIFeb01_138: SEQUENCE = NW_000292.1 (RC 890000 - 910000)

-> CDS (SPLIT INTO EXON FRAGMENTS) :-

join genomic sequence (4905 - 4968, 7121 - 7480, 10406 - 10765, 11988 - 12347, 15508 - 15791)

>Exon1(L)
ATGGTGGTGTCCTTTGAACTTTTCAGCAAAGTGTGTACCTCCTGGCAGAGGGTCCTGCTCACAG
>Exon2(N1)
CCTCCATCTTAACCTACTGGCTCCTGCCCACCACTGCCAGAGTCATCATCCATTCTTTACCACTCCAAGTGGTTGAAGGAGAAAATGTTCTTCTACATGTTTACAATCTGCCAGAGAATCTTCTAGGCCTTGCCTGGTACAGAGGGTTGCTAAATTTGAAACTTGGAATTGCACTGTATTCACTACAATATAATGTAAGTGTGACTGGACCTGAGCACAGCGGTAGAGAGACATTGCACAGAAATGGGTCTCTGTGGATCCAAAATGTCACCCAGGAGGACACAGGATATTACACTCTTCGTACCATAAGTAAAAATGGAAAACTGGAATCAAATACATCCATGTTCCTTCAGGTGTACT
>Exon3(N2)
CCTCTACTTTCATCTGTGGACACCCTTTCTTCCCTGCCAAGCTCACTATTGAATCAGTGCCACCCAGCGTTGCTGCAGGGGGAAGCGTTCTTCTCCGTGTTCACAATCTTCCAGAGCATCTTCAATCGCTATTCTGGTACAAAGGACTGATTGTATTTAACAAGGTTGAGATTGCTCGATACAGAACAGCCAAGAATTCAAGTGAGCCAGGTCATGCTCACAGTGGTAGAGAGACAGTGTACAGCAATGGATCCCTGCTGCTTCAGGATGTCACCTGGAAAGACACAGGATTCTATACCCTACGAACTCTGAATAGATATCGGAAAATGAAATTAGCACACATTTACCTTCAGGTGGACA
>Exon4(N3)
CCCCCCTTTCCTTGTGCTGTGATACTCTTGACTTTGCCCAACTCAGCATCGATCCAGTGCCACGGTATGCTGTCGAAGGGGGAAGTGTTCTTCTCCAGGTCCATAATCTGCCAGAAGATCTGCAAACCTTTTCCTGGTACAAAGGTGTGCATAACACTCATGGCTTTAAAATTGCAGAATATAGCATAGCGACGAAGTCCATCATCAGCGGCCGTGCACACAGCAGAAGAGAGATAGGGTACACCGATGGATCCCTGCTGCTCCAGGATGTCACTGAGAAAGACTCTGGCTTGTACACACTAATAGCAATAGACAGCAATGTGAGAGTTGTAAGAGCACACGTCCAAGTCAACGTCCACA
>Exon5(A)
AGCTTGTGACACAGCCTGTTGTGAGAGTCACGGACACTACAGTTCGAGTACAGAGCTCAGTTGTCTTCACTTGCTTCTCAGACAACACCAGGATCTCCATCCGTTGGCTCTTCAACAATCAGAATCTGCAGCTCACAGAGAGGATGACCCTGTCCCCATCAAAGTGCCAACTCAGGATACATACTGTGAGGAAGGAGGATGCTGGAGAGTATCAATGTGAGGCCTTCAACCCAGTCAGCTCAAAGACCAGTCTCCCAGTCAGCCTGGCCGTGATGAATGAGTGA

-> TRANSLATION :-

MVVSFELFSKVCTSWQRVLLTASILTYWLLPTTARVIIHSLPLQVVEGENVLLHVYNLPENLLGLAWYRGLLNLKLGIALYSLQYNVSVTGPEHSGRETLHRNGSLWIQNVTQEDTGYYTLRTISKNGKLESNTSMFLQVYSSTFICGHPFFPAKLTIESVPPSVAAGGSVLLRVHNLPEHLQSLFWYKGLIVFNKVEIARYRTAKNSSEPGHAHSGRETVYSNGSLLLQDVTWKDTGFYTLRTLNRYRKMKLAHIYLQVDTPLSLCCDTLDFAQLSIDPVPRYAVEGGSVLLQVHNLPEDLQTFSWYKGVHNTHGFKIAEYSIATKSIISGRAHSRREIGYTDGSLLLQDVTEKDSGLYTLIAIDSNVRVVRAHVQVNVHKLVTQPVVRVTDTTVRVQSSVVFTCFSDNTRISIRWLFNNQNLQLTERMTLSPSKCQLRIHTVRKEDAGEYQCEAFNPVSSKTSLPVSLAVMNE

-> GENOMIC SEQUENCE :-

        1 cctgtgcctg actctcatac ccttcattct tccattcttc tgaggctcat tctttgtctt
       61 ttgtggtcct gtgccttatg cttgtcacca tggaaccctt tgcaaggttg gcacatgtca
      121 tgatggtcta gcttgggtaa taaagtgaat tccattcctg attactatct caagtgagat
      181 ttctgaccac aatcaagccc tgaggacagg ctgtggatgt ttctaaagga agttcagtgt
      241 gcagtcttct tatatctgat ctctagggca gccttggaaa gcaaagtctt tgagggtgct
      301 ggcccaggct catcagtgaa gatcagtgta gctggagaga ttcagcttca tggtgcaagg
      361 gagacagtga atcactgaga accaggagag acagtggggt tatgactcca ggtcttaggt
      421 ctgtactatt aagctctgca gctcaactcc tatgggacaa agactttctc ccacacagca
      481 caggagactc caggatcagc agtggagatc agtgtagctg gaggggtaaa gcttcatggt
      541 gcaagggaga cagtgaatct ctgagaacca ggagagacac tcgggctatg actccaggtc
      601 ttaggtctgt actataaagc tctgcagctc aactcctatg gggcaaagac tgtttctcat
      661 acacagcaca tgagactcac catgtctgag tactcaggtc cttctgcctg attctccaag
      721 gacatggatc aggggtggag tttacagaga ataaaagtga atgaatgagg cctctgtagg
      781 catcagaggc ctcacaaggg tcttgttctt tctgatggct gcacagcact gctatgcaat
      841 gacaccatca gaagtgacaa ttctaacccc agggaatgtg aagatagtag ccttaaagca
      901 tgaacctgag actcagaata aacctacctg tgaagggaaa atggtcacag cctctcagta
      961 ggtgggaagc taaagttaag gatagcagga ctctcactta ttcatgtccc agttgacaca
     1021 ggtccctagg aatgtaaaac ctgggaccca gtaagtgtta tctacagtga ctcactcatc
     1081 ctgatcatta actgtgagga taacagtgtt aatcatatta attattaaat gtcttaatta
     1141 ctttcatcgc attctttcta caattatcta aatacagagg gacagaagca gttcactttg
     1201 tcgctcctgg gttcatgaca cagaccttct gtaccctatg aagaccagga catcctggtc
     1261 tagccaaagc acatgagaca ggcctagaat tgagctagga tgggctggag ggacttttct
     1321 tatctagaga tgcttagggt gataaagtgc aggagaccct gggagtcaga cttaatgaac
     1381 acatgggtat ttagtgtggt tcttctttgt gtatgctggt gagggaacag ggctcatgct
     1441 tgccacatga gtactctact acaaagctgc accctagctc tgactgggac ctgtttaact
     1501 gaggttatag agcagatact gtagccttct agataccagg atttcccctt ccctctgctg
     1561 acatcacttg tggctttatt ctgtttgctc caatggctca gatgtcctgc tgatattcct
     1621 ctcagacatt cattaccatc cagggtcaaa cctcaacctc tcctgccaca cagcctctca
     1681 ccatcttgca cattagtctt ggattaacag ctgaaagccc cagtcttgct cccaagaaca
     1741 ctttattccc agaaacacca ctactactaa tgggtcctat atttcccttg tctagaactt
     1801 gaccattggc ctcaatagga ccacagggaa agaaacttac aggtgttggt aagtggatta
     1861 ttgaaatgtc agcattgagc tttgggatga agccttggct ttatgaatag atacagacat
     1921 tacttcccaa ggcaagccca cagtcacaaa cagttaccaa tagtctcatg aggtctagct
     1981 ctgtctctgt ctcctccatt tctttttgca tctctgattt ctcctggatg actctgaatt
     2041 ggtgttggag agagacatgg gggagagaga gagagagaga gagagagaga gagagagaga
     2101 gagagagaga gagagagaaa gatagagaga ttttctttca ggtaagtgga aaattccagg
     2161 gggaaaggca agcttaacat catgtgagtt ttctttctgt cctctgccca tgccttcctg
     2221 tccatccatt tgcttccata atcccatgac ccagaggatc actcccatga cccggaggat
     2281 cactcagaac ttggaatcat tctcaaggtt tttacctcaa aatttcccag ctcctttttt
     2341 gtttcagctg gtgattggct tctgctctga gttcagtgga gtcagaagag acaggggatg
     2401 aatgtgcctt ggaggcctgt cccttgtcag gatgatattt atgcttttaa gatgcctttt
     2461 tgcttactat taagaatgtc accagtgtta accagagcat ccctgagctc agattatgtg
     2521 acctttgaag agtaaaccaa atgtggataa ccttgactgg tgtcctggct gagtgttcag
     2581 ctgtgtgggg ctgtggacat cagcacatat gatgtctgaa tggagagaga aggacactca
     2641 tttgtagaat aggaaacttc ctgtggtgtc tccctttgga gaaggacttg acagtttaat
     2701 acagtgtcct tgttagtttt aactgtcacc ttgacacagc cagaagtcac ctgggggaaa
     2761 attctacact gaataatttc cttatctgct ctggctgggg atatgtctga aagcaattgt
     2821 cttaactgat gcaggaagcc cagggcactg tgggcagcac catgcatagg cagatggtcc
     2881 ttggttgcat aagagagcta gctaagcatg atccagagaa tgatccagca aatgatccag
     2941 caagcagcat gttttctgcc ttgacttcct tcagggctac actatcgttg aggccaacca
     3001 gcggctcaca tgtccaggtt caagcctgga aggcaccttg gaatctggaa gaaaagaggg
     3061 aatctaggca acgaaagaaa ggatggaacc aagacaatag tttgatcaag attcaagttc
     3121 aatattgggg aacatgtgct tataaaaagg gggcccattc ccaccgaatc atccttgtag
     3181 tccagctgca ggtgaccacg tgtaggctca ggaatagcta ggtggcaggt agcagcggtg
     3241 gcagtggtag aacaataggg tgtgcaggct ccaccccagg tgatttccta gtgacaacaa
     3301 gtcaagcctg ctcagcctgt tttcaggctg tggggggagg ttacacacta tgtcccagac
     3361 ctggacagga agtgcatgct ctgctctcct gaactgcttc tgttcacagt gtttttatca
     3421 cagtgagata aagagaccta tatcactgta cagggaaggg cagttggcac ttccatttga
     3481 atcactgttc tgtttcctgt cctcagtagg ggtccctcag tatccattgg gccaggagaa
     3541 ggaaggattg agaccctaga catgggccag tgagtacagg tgcaccccat ttccattact
     3601 gtcctcttgc ttgagtctga agagaaatga accatgcttt tccacttaca tttttgggta
     3661 caaagctctt cctgaaagga cctatcctct ggaggcacac cacttcatcc aactttagtc
     3721 ttggatttcc cagggagaat atggaagcct gcctagactc atcccaccct agatggaatc
     3781 atgagatctg caaagcacat gagcaggatg atggtccctg catcccacct tgctgaaggg
     3841 accagggcag gtcatattgt ggtgtttacc cccctgctct agccctggaa atgagccttc
     3901 agttctccca gaaaactcta ttctgaggta tcaggttcca cacctaactc tcaattgttt
     3961 ccttgagctt tgaccttgcc taggagtctg ctttccattc ctgtccccac taaccttgat
     4021 ctctctccct agaccctgct ctgtttcctg tgtctatgcc cccgcccctt gctgggcatc
     4081 ctgaaattcc cctccctcct ggcatctccc aaggggaagt caggactttt gctgcagaat
     4141 cacccagaca aagggcatag gtgacccagg aagaccaaag agcagtttgg ctcagccaac
     4201 acacagttca accaacccat aattctggaa ggttacctga agcagtcagt aggaagagga
     4261 gcccacagtc ctttccagga catacaggtc acctcttccc caacaccaag aacataaatc
     4321 tcatcacaca gctgcttcag gaactcagtc ttgagtcagg aacttaactg gtgacattag
     4381 taataaaggg tttatcttca tcctcagttg tcacacaact ctggtttctt ccaacactca
     4441 cagtaatatt tgtcaccatc ctgttgggaa atcccacctt cccagagcac tgaggacaca
     4501 gggcagactg ggtgctcagc tgggtctgtg tgtcacaggg acacatagga aagatgaagg
     4561 ctccctctct gatgctgaca gacacatgtc caggagtcag cagatgtcag cccttggatg
     4621 agttgttatt ctctgagggc ttgtcgatgc ttatcagcct tgttactcaa ggttttgttg
     4681 gagaagaaac ataaagagag aaaatgtgag aaagatgtgg ggcagcactg agagtggaag
     4741 tgactgagca gtgctttgga cacagatccc acagcctgta ggattcttgg aagtgctcct
     4801 gcctgagaga aattccactt agaagaaaga aggaaatcgg agaccaggtg ccttgcagga
     4861 gctgaaggtc ttttcagtga aaggacagta cagtgagact aaatatggtg gtgtcctttg
     4921 aacttttcag caaagtgtgt acctcctggc agagggtcct gctcacaggt aagtgtttca
     4981 actatctgat tgtatgggaa gggtaactca gaagcccaat gtcttctgta gaggagatgt
     5041 ttagagaaga cttgggtgtc tgtagttgca gtgcagaaga tacattgagg gacagaggct
     5101 cagcagcagg agctctgagc agacaggagc tgatgagggg aggataatcc tcaggtaccc
     5161 ctgttcaaaa tcagtcacat tggctgccat gatctgaagc ccttgtttcc aaccctgaca
     5221 tgctgatttt ccaaattgaa attaaacctg ggaggggcaa tgagatggct cagtgtgtgg
     5281 agacatgcca gtctgaattc attcctcagc tctcataggg tagatggaga tacagggtac
     5341 tgcagggtct tctctgccct ctatacacat gtgtgtcatg tacctgcaat gtgcacactg
     5401 agacacgtgc cttcccaaac ccacatatac aatacagaaa tataaatcac acttgaatgt
     5461 aatgatagcc atttgtaaca aacctgggca ctatgtagat aaattcatgg agatatcctt
     5521 ccttccttcc tttccttcct tccttccttc cttccttcct tccttccttc cttccttcct
     5581 actttccttc cttcctgttt cctttggttt tttttttcct tcctttttac ccccattatt
     5641 ttctgagatc ttttaaggag ctgaacattc caaaaagata attctaatca ctgttttcac
     5701 aaagccttta aaaaaaaacc aaaaaatgtt tttattagac attttcttta tttacatttc
     5761 aaatgtcata ccctttctag gtttcccctg agaaaactcc ctaccccctt ccccttccct
     5821 ctgctcccca acccaccctc tactgcttcc tgtacttggc attcccctat tcttgggaat
     5881 agaaccttct caggaccaag ttcctcttct tccattgatg accaactagg ctatcctctg
     5941 ctacatattc agctagagcc atgaatccca ccatgtgttt tctttgcttg gtagtttagt
     6001 cccaggaagc tctgggggta ctggctagtt cctattgttg ttcctcctat gtagctgtaa
     6061 accccttctg ctccttgggt actttctcta tctccttcat cagggaccct gtgctctgtc
     6121 caatggatgg ctgtgaacat ccacttctgt atttgtcatg cactggcaga gcctttcagg
     6181 agacagctat atcaggctcc tgtcatcaag gtcttgatgg catccatcat agtgtctggg
     6241 tttgttgttg tatatcagat ggatctccag gtggaacaat ctctggatgg tcattccttc
     6301 agtatctgct ccaaactttg tctctgtaac tccttccatg ggtatttggt tcccccttct
     6361 aagaaggatc aaagtatcta caccacagag ccttttctag tgatccagaa gtcacaatat
     6421 ctagagtata gcctccagca gctacatgaa ttgagttctt gaaatgaaag ctggggatgt
     6481 atgggatgga cagagagaga actaacgatc caagacaaag ttctctgatc aaggcccaat
     6541 gtttatgagt ctgatcttat aaggggggag gggacccatc ccctactatg ccaggatctt
     6601 gttgctttgt caagatctca tcagaaaaac aggttcagcc tctcagcagg tagtggcttc
     6661 ttagaagaag gagcagatgt agcaggacaa tagattttac ctagtttgga agactccacc
     6721 ctaggtgggc tagctgactg tgagaaacac aaggtctgaa tcagccagat caaggctggg
     6781 gggaagggca caccagagaa tagattcaat ggtttaatag aactgtaact agaacaaaac
     6841 acaatccaga aagtgaggat tgtgtgcagg agaggaggag ggataggagg aagcagagga
     6901 ggatgaaaga gagctcattc tcatcacagc acacactctt tagatgaaga gtgatatggg
     6961 gacaactgag tagaggattt cacagagaag aaatgatacc ctctgaaggc atggaggtta
     7021 tggtgcacat ctctattatg ggcataccac tacccatagg cataagctga gggatgctca
     7081 aacatactca tgattggtga cttatttctc ctccctctag cctccatctt aacctactgg
     7141 ctcctgccca ccactgccag agtcatcatc cattctttac cactccaagt ggttgaagga
     7201 gaaaatgttc ttctacatgt ttacaatctg ccagagaatc ttctaggcct tgcctggtac
     7261 agagggttgc taaatttgaa acttggaatt gcactgtatt cactacaata taatgtaagt
     7321 gtgactggac ctgagcacag cggtagagag acattgcaca gaaatgggtc tctgtggatc
     7381 caaaatgtca cccaggagga cacaggatat tacactcttc gtaccataag taaaaatgga
     7441 aaactggaat caaatacatc catgttcctt caggtgtact gtaagtaatt ctttgtgaag
     7501 tctgagtgct gggttgggtc cctccactag acacacagaa gtgtcaggcc tggcctgtgt
     7561 ctcctttccc tcagcattgt gtctccatgt tggggcttga acatttagtg caggacacac
     7621 atggtggaga acaatgtcag gtgtgcagaa tccctcattt aacttcatct tggagaaacc
     7681 tggatacagg gtgggcaagt cagccaagga catcagcctc tgtctagatc ttggggtcct
     7741 tcataggaaa ccttcctcga gaaagtcctt gaggaaagaa agaagggcct gtggaagcca
     7801 tgggcatctt acagagctga gtaccagaaa ctcctgactc cacacctctg ttccagcctc
     7861 ctgtgggccc tgagaagctt tgtgctaggg ttagatcttg actttctgtc tgcagagaag
     7921 agtgcttgtt gtagtcaatg tcttgctcca tgtggaacca aaccgtgtac tgccatgaga
     7981 gccatgatca ggctatgtct cctggtcatc ctagtgaccc agagggagac cacatcaggg
     8041 aagatcccca ggccattaac cgattgtcct aatgggttca tgagacttcc aagaaggtca
     8101 gggttccatc agtgaaggag agactacaca ggtcaaactg aaaaggtctt ttctgttgag
     8161 gccagtatag tctctcctat aaggaaatag aacaggctgt actgttgtgg acagttctcc
     8221 agacatgagc tgcagttacc acagtgaaga acaggcatag cctgttgaca ctcaaggaat
     8281 actaataaac caatatgcct gaatcaggac ctttcctttt atggtggctt ttatctcttc
     8341 cttgtagacc agcaggtcac tgtcatagtc tcctcagacc tcttagctgc ttcctgtgtc
     8401 tactgccctg ccaggggata atgttcatat tccagacatg tattttctct ggggattaag
     8461 ggtgtcccag gggaatcacc tatacagagg ttcaaggtat ctcagaaatg ccagggtgca
     8521 catgggtgga cctacctcac agctcatcag gaagaggaag tgtgagcacc atcttgaaac
     8581 catgcatggg atgatgaagc ctagagtagt ccttctaaga cccaggtcac ctcctcccac
     8641 acactcaggc tgtgggctcc tgacccatct gctcctgggt ctttcttctt tctcagaatc
     8701 ctgactgttg cctgcagtga gaatgatctg tccccttccc cagtcaccat ggatctggtc
     8761 cctttgggtc cctcacacac atctgtcact ttcctcctga aagcaaattc cattgttcca
     8821 gagcaatgag aacacagggc agactgggtg cccagctggg tttctgtcac agagagtgta
     8881 gaggcttctt ctttgttgct gactgaccca ggatgagagt actactgagg gccacccatg
     8941 gggagctgct cttgtttcag ggcccagtga tactcagaag gttgtttgtc actgtgtaat
     9001 atggagggat gaaacaggaa gagccaagag gagagggtac gttggtcatc ctgagagtgt
     9061 atagggcaga gaacacagag caacccacag cctatggtcc tctgtaagat gcttctgtct
     9121 gggaggaggc tgaggccata ggaggagtga ggtgggctgg accagatttg ctacaaacag
     9181 aggacagatc aggccagtgt ccagggagtc cccctgtgta ctctttgcaa aggttgtacc
     9241 acctgtcagc ccctcctgat catgggtgag gagccattta cagactgtga gaggagagga
     9301 ctcttctatt ctctggagtc tcctaaggag ctcattgacc tgagaggagt ctcagggttt
     9361 gtaggagaga agccacagtg ggacagaggt tcagcagcag cagcagcagc agcagcagca
     9421 gcagcagcag cagcagcagc agcagcagga gtctctgcag aagcagggga ggggagagtg
     9481 ttttcaccca cagttaatga gcatgagcac agtgttctca aaactgatgt tcttagcttt
     9541 gaagtcccaa ataagaaact aagctccagt tgatcagtga catagctcag tggatatggg
     9601 cctttacttc attgtctggc agccttagaa gcagtgaata caagttgttt cctgaacccc
     9661 acctaggaat tgtgccctcc actcaccaac acacaatgag aaacactttt acagaaaggt
     9721 gtgagcttgt aagcagggac acacacacac acacacacac acacacacac acacacacac
     9781 acacacacac aaagtgtaat aaaaaatcaa aggcaatgga attattgacc actgtactgc
     9841 aaatatatga gtgtgactat gagcaggcat ggtcctgaga catcattcac tcattccatc
     9901 attccttggc tccccacagc tatctgatgt gtttttaggc aacatttgtt taaaaaatat
     9961 aagaacacta ccaggtctta caattctcta gccctagtgg acagcaagac agaccagcga
    10021 agaaagctag aaggtgaatc atatgttggg ggcaaccatt aaagaaatag aaacataaca
    10081 aaagcttcag agagtaaaga caggtgtgct ggggaagggg tcaggaggaa gcacactaac
    10141 accatctata ctgagtggga tcaaagatct caagacagtg aggcagggcc gtgtacacac
    10201 ccgaagagag agcaccatag agaggaaatt acaagcaagg gacatggaga gcatgaaggt
    10261 aatgtggtga actccaccaa gtatagcagg gagaccctca cccacacatc tcagccgagc
    10321 aatagacaca gctgctcagg acacagggca cccctgttgt caaacacaaa agtcctaata
    10381 ttgatggatc tctcttccct tctagcctct actttcatct gtggacaccc tttcttccct
    10441 gccaagctca ctattgaatc agtgccaccc agcgttgctg cagggggaag cgttcttctc
    10501 cgtgttcaca atcttccaga gcatcttcaa tcgctattct ggtacaaagg actgattgta
    10561 tttaacaagg ttgagattgc tcgatacaga acagccaaga attcaagtga gccaggtcat
    10621 gctcacagtg gtagagagac agtgtacagc aatggatccc tgctgcttca ggatgtcacc
    10681 tggaaagaca caggattcta taccctacga actctgaata gatatcggaa aatgaaatta
    10741 gcacacattt accttcaggt ggacagtaag tgattctctg tgattgtggg gcttctacca
    10801 gagcactgtt actgctggca tgtgaatacc tcctctctgc acttttatcc ccacattggg
    10861 ttttgaccac tatatgcagg acacaacatg tagaagagaa atgtccatgg gtcaggctat
    10921 gtcttctgat tcccccttgt atctcagagg acctaagatg ccagactgct ctgtctgttg
    10981 agactcttgc aatgcacaca aggaaagtgt ggagtccata caaaatggtg aaaaccagga
    11041 agctatgccc cccccagttg tctgtcccag gcttgattaa aaatgtcctg ggttccattt
    11101 ttccaggact tgacacttaa ctcctgctct gtgcagacaa tgaacaatgg tttttggctg
    11161 tcaatatcca ttctgtgtat taattatcac taaacagtag agtttcttta aatagaaaaa
    11221 aaaacagaaa aaaaaaaata aaaatcaagc cagcacagca tatttgtagg cagaatggaa
    11281 gggttctgct tcctgcctgt ctcctcacac cgtgctcatc ctcgttttat agcacatggg
    11341 accatgagct caggagtgga aatgcacaca gtgaactggt ccctttcagg tcaatcacca
    11401 gctaaaagat gtgctataga cctgcccagt ggccattctg gtatttctat tttcagttga
    11461 ggctccctgt ttcaaatgac tctggcttgt gtcaagttga caaagcctgg cagcataatc
    11521 ctgggtctga taagaagagc agcctgctcc aagccctcac ccaaccctag tcctgggggc
    11581 tgcaggtaga tcaggaagaa catgtagaaa gtgaggtcag aagctgagtg caggtacaaa
    11641 ggaaatgaga aaagtcagga agtgaatatg cagggtgtgc agagaccaag gtcagaggga
    11701 ggcctcatct caaagcccag tgtgcatgag tgtgtgtagt gtctgactca gggcagtgag
    11761 gggaagccat gtagacacag aggagagaac tccatgcaga ggaaatgaca gattccatgt
    11821 cactgaggga atggaggcca tgttgctgat ttctaccagg tgggttagac acacccttac
    11881 atgcctgtct atgctgaatg aagaattcat ctgcttagaa tgcaggtcac catctttcca
    11941 cctagcacaa tgatcccttg tgatgatttt tctcctttcc cttccagccc ccctttcctt
    12001 gtgctgtgat actcttgact ttgcccaact cagcatcgat ccagtgccac ggtatgctgt
    12061 cgaaggggga agtgttcttc tccaggtcca taatctgcca gaagatctgc aaaccttttc
    12121 ctggtacaaa ggtgtgcata acactcatgg ctttaaaatt gcagaatata gcatagcgac
    12181 gaagtccatc atcagcggcc gtgcacacag cagaagagag atagggtaca ccgatggatc
    12241 cctgctgctc caggatgtca ctgagaaaga ctctggcttg tacacactaa tagcaataga
    12301 cagcaatgtg agagttgtaa gagcacacgt ccaagtcaac gtccacagta agtgactctc
    12361 tatggcttcc tactgctgag tgtgacttat tatacttaat aattgatctc taaagagtgg
    12421 gttgtccttg ctttctccct cactgcattg tgtacttaga ttgacatttg ggcatgtact
    12481 gaagggcaca cattgggtgg accaacagta ttagatcaga acctgtcaac tgtctattca
    12541 cgcagagtta catatcctgt gttgggtaac ttagtctaag aatatcagac tcatccctga
    12601 cctgggcctc ttaccatgcc catggccata atatagactc tgtgagggtc agattagccc
    12661 tagctgagga agccatggag tctccacaga gtgtatcagg aagccatggc tgaaaatctc
    12721 tgtggtcgtt aaactccagg tgacactggg aaatgttttt gtctttgctt ggctttggat
    12781 tcttgtaaga gctgacatgg taaaaggctg tcatggcatg tgtcaccact cagtgcactg
    12841 tcataagagc cacagttatg atagttactc tcgatatctt cagaaacttg gccaggaaca
    12901 catagctgga ataatctggg tccccaggac attatctagc tgtttggatg tacttaagat
    12961 acttcacagg aaggtctgtg tctccaaatg atggacaaag gacacaggtc cttttagcaa
    13021 gtgttagtcc tctgatgtcc acctcctgga attttctcct acaagcaaaa aaattcagag
    13081 tttctaactt gagagcatcc aggatgaggt ataatacgtt ccttctcagt agatggtgaa
    13141 gtaactcagc ccaagacttc agagtctgcc cagtctcctg aggattttcc atgttcagaa
    13201 tggcagaaaa ctcagaaaag taattccagg aaccatgcat ttaggatgta gcctggcttc
    13261 atccctgacc ctacagacct cggtactctt agtcagtctt tcagacctac taagcacatt
    13321 tctctgtcaa aggatcctgt gttaccagat tctcagctct tcctggtata tcccataggg
    13381 aattgcctag acagaacaca gctgcctccc aggaagggca tgggcagacc ctaggtgaag
    13441 gtcagccagc agagcatgct gagagtccct ctgaaactct ccccaggttt atgggatcat
    13501 tgtcctttca ctagctttta ggtgacctac tgtttcatgc ccacatgaaa ctccccacac
    13561 acttgcttct gggtctcatg acattgcacc ctgactggtg actccagtga gcatgggtct
    13621 gtccctttcc tgtacataaa tcagcatgtt ccttcccagt cctcacaggc atctctgtca
    13681 ccttcctgaa gtaagtggat cccaccttag cattgagaac aaatggaagc ttatgatcct
    13741 gtgtcataaa tggcagtttg ggataacaca gaaagggcag tcctgtggtg agctgttact
    13801 gccccagggt gcagagataa ttatcagctt tggtttgtcc ccatccctga cagtagtcag
    13861 tatcaccctg ggaagggctc atgcctgggc agaggctgtg cttagaggga tgaagactgc
    13921 agtgcttgtg ggcagtgctg gagcaaatgc tgttctccac agagggaggg cagagcaggc
    13981 agctgcaatc acggtggccc actgtgtact tttctgcaat gcttgcaccc tgtggtagtg
    14041 gctccttctc actggcgagg agaacagtgc ttgactgtgg gaggagggga gctcagagac
    14101 ttgctggaat ctcctaaggt gaatgaatga gaaaggatcc ctcaagttga cctccaacct
    14161 ccatcttggt actgtgatct gtccataagc atacacaaaa gatggtgtac accagcacct
    14221 gtacacaccc atactcttgc ccactccata ctcatccatg tggtaatgtt tgctggaggt
    14281 ttaaccagtg tcagtaggtc caaatatgag aatttcatta gtacctggac atccaagatc
    14341 tttggatttt tgaccacagg catctaagcc tgttcaggca ctggaccttc tcaaaatatc
    14401 aaattagatt tttttctaac aaggttctag gtgtaatggg ctggatatca gaccaggaag
    14461 gccatctgga agggatgtca ggtgctacct ggaccataat ggagattggg agttaaaatt
    14521 ctggggtcac tagaggaaga agtcagagaa atttgcctgc accacacttc ttctgagtaa
    14581 gaacatgagc atagatttcc ccacagagga agtaaaacac agttaggtcc accgagggca
    14641 tggaggtcat ttcttcactc cctctgactt tgcagacact cccacccaac tctgctgagt
    14701 gatggattta agattctctg gtcacaggac ctcatctttt cacaaaagac aaaagtctca
    14761 attttgatgg atttgtctct ttcaattcta tcttccgttt cagtctctgt tccacctccc
    14821 tccatggtcc agctcactac taaatcagta agaggagcat caggaagcca aggatccaga
    14881 ctcaactcta gttgtcctca gagagcttct cctcagggct agcattggac ttcctatcag
    14941 agctgacagg gaacaaagct tggctgagtg tccatgtccc acagggtgta ggatcagctg
    15001 tttctcacta tgacagcttc agtcatatag gtcacctgtg ctcctccctc ttctgagttt
    15061 ccatagacag gtgccacgac agaagccaac agctctgatg gacttagatg catcagatga
    15121 aaataatatc cccaagggaa gggacagagg tgacagttct ccagacacct ccttattctc
    15181 aggaatccag cctggaacag atgctgctga tctgagcagc tcccccatcc ccaggtgaga
    15241 acattgctca caacgaattt taactcatag gcagtgcaat gatcatgcac agttgcccta
    15301 atacagggaa actgaggcac atcaacttca gtggctgaat cagtgtcaca cagcccatgg
    15361 gttgcacata caaagcacaa gatatgagtg tagtcacagc tctaatttct cctccctaga
    15421 agatttatta tgtgtgagat atagaggggc aggttgagct ttctgaaaga tgaatgacat
    15481 ttggtcccct cctctattcc tttgcagagc ttgtgacaca gcctgttgtg agagtcacgg
    15541 acactacagt tcgagtacag agctcagttg tcttcacttg cttctcagac aacaccagga
    15601 tctccatccg ttggctcttc aacaatcaga atctgcagct cacagagagg atgaccctgt
    15661 ccccatcaaa gtgccaactc aggatacata ctgtgaggaa ggaggatgct ggagagtatc
    15721 aatgtgaggc cttcaaccca gtcagctcaa agaccagtct cccagtcagc ctggccgtga
    15781 tgaatgagtg acccctcctc tcatgctata gcagggtggg gcatttctgt attgagatac
    15841 ccacaactcc ccaccactgc ctgttacaga tttccattca ttctcatggt tagctgatca
    15901 tctctcccat ccctccctac acctgatcct gaatccctcc gttttctccc acatcacctc
    15961 tcctacccaa ttccctccct ccatctgcct cctacaacta tttttccccc tattatgtga
    16021 gattcaagca tactcccttg gccttccaac ttgtttatct tgtttgggtc tgtgtagtgt
    16081 agtgtagtgt agtgtagtgt agtgtagtgt agtgtagtgt agtgtttgta tctcgtattt
    16141 tatggctaat atccacttat aagtgagtac ataccattca tgccattttg ggactgtgtt
    16201 acctctctca ggatattatt ctcaagttct attcatttgc ctttaaatta atgatgtctt
    16261 tgtatttaat agttgcatag tactccatgg agcatatggc accacattgt ctgtgtacat
    16321 tctttcaaac tcctggtacc ctccacacac tgctctgctt actattgttg cacagtgctg
    16381 cctaaaggga aaatgttcca tttgttctta atggaaatag agttccaaga attgctgaac
    16441 caaagagagt aactgagatt gacagttgtg ttagttagca ttttactact gtgcacagat
    16501 accatgaaca atgcaagtct tggacaacat tcaattgtgg ctggctcaca ggtcagagat
    16561 tacatccatt atcacccaga gcatggcagc atccaggaag gcatggtgca gcacagctga
    16621 gagttctaca tctttatttg aaggctgcta gctgtatact cacttccagg cagctaaggc
    16681 tggggtatta aagtccacac ccacagtgac cacctacttc aacaaatcca caccttggga
    16741 caagcatata taaaccatca cattccactc cctggcccta ataggcttgt ctaaatatat
    16801 gaatgtatgg ggacaatccc taaacatagc ataataaaag tataattatt ccaacttccc
    16861 aagtccccat aatctatagt aatctgaaca aatgttaaaa gtccaaattt caaagtttct
    16921 tctgagattc atgtcttggc aactagggct agtttattca attccacact cacagtgaca
    16981 cacctactcc aagaaggcca gatctacaat attgctattt cctggcctaa gcttattaac
    17041 catcccaaca gccatagact cacacagttt gtcatagaca ccaataaaca cctcctgggt
    17101 ctgtacacag tgtctgagac acactgcata ccaatggatt gctgctctta cagaacacca
    17161 tctagatgga tgtacgatat tttgagcctc ttaatatgaa atgctgaggt tgaacttgaa
    17221 caaacatgct tatcccctca taaacagtca atggtgtcat gtgtccttgt ttgctacatg
    17281 ggtttgtttc atttttacac agaatggttt acttcctgta gtaaaaccaa tattattaat
    17341 attccctgtg aagggctact acctgtctca gtgatttata ttcctgaaaa aaagatacac
    17401 tcaaataacc ttcttttttt ttaattgtag aagaaagagt ttatttcatc ttatatttta
    17461 gagtgtacta tgagtgggat tcaggacagg aaatcaaaca tgaacttgga ggcaggtgct
    17521 gaagaagagg tcatgaagga atagtgttac tatcttatgc agactgattc cttatttcag
    17581 ttgttcaggg atggcacttg caatagtaaa tcatcactca agaaaatact caatgttctt
    17641 ttgtctatta gaaaatctaa tggagatatt ttctcaactg aagtttcctt ttccctgaac
    17701 tgcaggacta aacagcaaga gttttgaggg atggagtaag aatggaaggg acaggagaga
    17761 aaaagaaagg agtcaagaca aaaatcggat caagtctcat ttgttcttgg gaacagaggg
    17821 cttataatgg tgcaaatcgc aaatggtctt tgtccaggtg cacaggacaa actggtttta
    17881 tgacttggta acacattgac atcaatggaa tgaccccatt gtaaaatgcc tggaaagtcc
    17941 cctactataa aatgtcccaa atcaattatg ggaacagaag caagatatta ggaggaacat
    18001 aagagttata aaatgatggc ccagggacaa gatggaggat gagatgcctg ggtcttttgg
    18061 gccctaactg gtagcccttt tttgtataca gaaacaaggc atacttagga tggcaatgcc
    18121 ttaatcagct tgaccctaga tactccaagg ggactgtgtc tgtcttaggt cagagaaatt
    18181 gcaaggacag tcacatgcag aattgtctta actgttatgg ggggggggaa ctccatcatc
    18241 ttggtggggt tccctgtctt aggttgccat tcatgctatg gacagcttcc tcctctcagt
    18301 tgcccatcac tggctagcca gcccattgca ctggaaagat gaagaaccaa gcatgagctg
    18361 ggttatttta agggccattg gttagaatgt tattgaaacc atttcctaga tctgacacag
    18421 caagctggtg gtaatgaatg tgcaagggtt gggccatcat tgcagctatt tgtccctaaa
    18481 taaaagtcat aattctatta aaaagaaaag gtcctagcgg tagtagaatt agtaagccaa
    18541 gcactgggtc aagtaagggg agaaggtagg gcagaattcc attccaggta ttccacatgg
    18601 ggttatcaga gttccttatg cttcttcttc cagtacctgc aagattcttt cagaatacca
    18661 aggtcctgta ttattcacag gcaataagac aaaagccagt tgatagacca ccacaacaga
    18721 catgccagat tttaatacgt taacacagtt ggaaagagta caaccaatac gacttaaata
    18781 caacattaaa tactatggaa gaaaaagtaa ttttaacatg gccaatcaat aacagattta
    18841 gagctttaac acatgcacta atgtttgttt gaaatccaga ttctgtccca attttatcta
    18901 ttgctaacat atcatcatag agaactgcag ctaactttca aatgtctata aaaatgtccg
    18961 gaaccagcct tccaaatgaa gattttttta agcagaattt ttattagata ttttcttcat
    19021 ttacatttca aatgctatcc cgaaagtccc ctataccctc ccccagccct gctccccaaa
    19081 ccacccactt ctgcttcctg atcctggtat tcccctgtac tgggtggact ggggcatata
    19141 gtctttgcaa gaccaagggc ctctcctccc aatgatggcc aactaggcca tattctgcta
    19201 catatgcagc tagagaaacg agctctgggg gtactggtta gttcatatca ttgttcctcc
    19261 tatagggtta cagacccctt cagctccttg ggtactttct ctaactcctc ccttgggagc
    19321 cctgtgttcc atccaataga tgactgtggg catccacttc tgtatttgcc aggcactggc
    19381 atagcctcac aagagacagc tatacaaatg aagaatgcta tttccaatat tggattaatt
    19441 tctagaccag cccatgattg agtcagaata actggttaca ttaaaggaaa gataagagtc
    19501 attataactc tttttgatta agtttttgaa ggtgatttcc agtctctatg ttctctgtcc
    19561 cacaagatct aaaagcttga agcaaggcag cttgtccaat ctgggatata ggcaagcaag
    19621 caaaggtggg tcaggaactt atatccagta tagcttccta gtcaccgttg tcagagtatt
    19681 ctgaaagctc atgtcagcat cattcttttc tcagcatcag catgtctcac caatcactct
    19741 ggaagctagc atgctccttc agcatcctga ggaaaaatca caaacatgcc ctcttcccca
    19801 tactaaatac ctgatcaggg ccataccatg catcactatg tggatctttg tatttcactg
    19861 agacatgagt atgcctagtt gtagtgtgcc atagacactc agagaattcc ttggaatcca
    19921 aattttaaaa attttaaaat aaaaagaaca taatttaaat aaatttgtgg cgtatggata
    19981 tgtaactccc ccttttattt t


-> #

* PSG26; predicted CDS, predicted translation, assembled gene sequence. *

-> SOURCE:-

WGS SEQUENCEs = join (CAAA01217140.1 {RC 1-6315}, CAAA01213459.1 {557-4715}, CAAA01175422.1 {155-2891})

-> CDS (SPLIT INTO EXON FRAGMENTS) :-

join genomic sequence (2148 - 2211, 3292 - 3651, 5836 - 6195, 7507 - 7866, 10823 - 11106)

>Exon1(L)
ATGGAGGTGTCCTCTGAACTTTTCAGCAATGGGTGTACCTCCTGGCAGAGGGTTCTGCTCACAG
>Exon2(N1)
CCTCCCTCTTAACCTGCTGGTTCCTGCCCACCACTGCCAGAGTCACCATTGAATCCTTACCACCCCAAGTGGTTGAAGGAGAAAATGTTCTTCTACGTGTTGACAATATGCCAGAGAATCTTCTAGTGTTTGGCTGGTACAGAGGAATGACAAATTTGAGGCAAGCAATTGCACTGCATTCGCTGTACTATAGTGTAACGGTGAAGGGGCTGAAGCACAGCGGCAGAGAGACATTATACATCAACGGGACCCTGTGGATCCAAAATGTCACACAGGAGGACACAGGATATTACACTTTTCAAACCATAAGTAAACAAGGAGAAATGGTATCAAATACATCCCTGTACTTGCACGTGTACT
>Exon3(N2)
CCTCTCTTTTCATCTGTGGGCGTCCTACTACACTTGTAGGTCCCACTATTGAATTAGTGCCGGCCAGCGTTGCTGCAGGGGGAAGCGTTCTTCTCCTTGTTCACAATATTCCAAAGTATCTTCAATCACTTTTCTGGTACAAAGGGCTGATTGTATTTAACAAGGTTGAGATTGCTCGATACAGAAGAGCCAAGAAATCAAGGGAATCTGGTCCAGCCCACAGCGGTAGAGAGACAGTGTACAGCAATGGATCCCTGCTGCTCCAGAATGTCACCTGGAAAGACACAGGATTCTACACCCTACGAACTCTGACTCGATATCAGAAAATGGAATTCGCACACATTTACCTTCAGGTGGACA
>Exon4(N3)
CCTCCCTTTCCTTGTGCTGTGACACTCTTGACTCTGCCCAACTCAGCATTGATCCAGTGCCACAGCACGCTGCTGAAGGGGGAAGTGTTCTTCTCCAGGTCCATAATCTGCCAGAAGGTCTGCAAGCCTTTTCCTGGTACAAAGGTGTGCTTAGCACTCAGGACTTTAAAATTGCAGAATATAGCATAGCAACGAAGTCCATCATCAGAGGCCGTGCACACAGCAGAAGAGAGATAGGGTACACCAATGGATCCCTGCTGCTCCAGGATGTCACCGAGAAAGACTCTGGCTTGTACACACTAATAACAATAGACAGCAATGTGAGAATTTTAACAGCACACGTCCAAGTCAACATCCACA
>Exon5(A)
AGCTTGTGACACAGCCTGCCATGAGAGTCACAGACAGCACAGTTAGAGTACAGAGCTCAGTTGTCTTCACTTGCTTCTCATACAACACTGGGATCTCCATCCGTTGGCTCTTCAACAATCAGAGTTTGCAGCTCACAGAGAGGATGACCCTGTCCCCGTCAAAGTGCCAACTCAGGATACATACTGTGAGGAAGGAGGATGCTGGAGAGTACCAATGTGAGGCCTTCAACCCAGTCAGCTCAAAGACCAGTCTCCCAGTCAGGCTGACTGTGATGAATGAGTGA

-> TRANSLATION :-

MEVSSELFSNGCTSWQRVLLTASLLTCWFLPTTARVTIESLPPQVVEGENVLLRVDNMPENLLVFGWYRGMTNLRQAIALHSLYYSVTVKGLKHSGRETLYINGTLWIQNVTQEDTGYYTFQTISKQGEMVSNTSLYLHVYSSLFICGRPTTLVGPTIELVPASVAAGGSVLLLVHNIPKYLQSLFWYKGLIVFNKVEIARYRRAKKSRESGPAHSGRETVYSNGSLLLQNVTWKDTGFYTLRTLTRYQKMEFAHIYLQVDTSLSLCCDTLDSAQLSIDPVPQHAAEGGSVLLQVHNLPEGLQAFSWYKGVLSTQDFKIAEYSIATKSIIRGRAHSRREIGYTNGSLLLQDVTEKDSGLYTLITIDSNVRILTAHVQVNIHKLVTQPAMRVTDSTVRVQSSVVFTCFSYNTGISIRWLFNNQSLQLTERMTLSPSKCQLRIHTVRKEDAGEYQCEAFNPVSSKTSLPVRLTVMNE

-> GENOMIC SEQUENCE :-

        1 catgcaactt tactccagga cttcccaggg agaatctgaa agtctgccta gacccacccc
       61 atactagatg gaaacaggag ttttgtataa cacagtgatc aggatgaagg tccctgtatc
      121 ctacctatgc tggagggatc agggcaggtc atatttgatg tcttgacctg ttttagtcct
      181 agacacgaga caccatttct cccagagaag accaggggtg atacaaggtt gcacactcaa
      241 ccctgaagac agttgtttcc ctgagctatg accttgccta ggggactgct ttctactcct
      301 ggcccttcta acctgaatca cccttcctag acccagctct gtttcttttg tctgagaata
      361 cccctctctc tggggaacct gaaagtctcc tccctcctgt aacctcccat agtataaaac
      421 aggattgcgg atggggaatc acccagacaa agagcagagc tgacccagga agaccagcga
      481 gaactgtgct cagttaacac acagcattgc caacccttaa tgctgcaggg tcactgggca
      541 tctccttctg tgactcagaa tggagcacac agctgcacag gtgaccaggc catcagctaa
      601 ctgttttgat ggcttatgag acctcacagg aaggtcaggg ctcccaggag agggacagag
      661 gacataggtc tgcttaatga tttaagtcct cagagagtaa gtctaaggaa ttctcccctc
      721 agacaaatgg tcagatgctt ctgatctgga cagctgttct gccccagtgt cagacacttt
      781 gtcatgatta aggctgcctt gtagacactg catcacttga ttccctcatt tgctgtcatt
      841 ggaaaactga atcagaggga acaacttgtc cacatgagcc tcacacagtc cacaggtgac
      901 atatgtgaag caaaagttct ctgtctccag ccaagtatcc agtgtctcca ccctaggggg
      961 ccttctcacg gtgtctgtga agcatggtgg agctgatgtt aatcttggtc atcacctgct
     1021 taaggggaca attgtccaag gattgaaaac aattgtacag ttagatctga ctctagaact
     1081 aatccttgtg tatctgaagt atttctatag aattccagga ctccagtacc caagtactag
     1141 acaggaagtc gtgttttctt ttgtgcagct gtcactccac actcagacaa ttgtttccct
     1201 gagctatgac cttgcctagg agactacttt tcattcctgt ccctactaac ctggatctct
     1261 ctctctctct agaacatcct ctgtttcttg tgtttatgga tacccttctc tctggatatc
     1321 ctcaaatttc cctccctcct ggcaccttcc aaggggaatt cagaaccctt gctgcagaaa
     1381 ttaaccagat aaaggaaata ggtgacacag ggagactaga gagcagttgg gctcagccaa
     1441 cacacagtcc aaccaactca taatgctaga aggttgcctg gaaagagtct gtaggtgagg
     1501 aacccacagt cctttccagg acacacaggt cacctcttac ccaatacaaa gaacatgaaa
     1561 ttcctcacac agctgctctc agtactgtct caagtcagga acttgactgg tgacattagc
     1621 aataaatggc ttatcttcat ccccaatcat cgcagatctg gtcccttcca accatctcag
     1681 acatctgtgt ctcctttctg ctgcaaaagc ccaccttccc agagctctga ggacacaaga
     1741 cagattagga cctcagctgg gtctctgtgt cacagggaca tgtaggaaag atggaggctc
     1801 cctctttgat gctgacagac ttatgccagg agtcacagat gtcagcccat ggatgagttg
     1861 ttctctgagg gcatgttgat gcttatcagc cttgttgctc aaggtcttgt tggaggagaa
     1921 tcataaagag ataaaatgtg agaaagatgt ggggcagcac tgagagtgga agtgactgag
     1981 cagtgtcgtg gtcagagacc ccaccacaca cagcccataa aattctgtga agttctcctg
     2041 cctgagagaa cactcatctc agaaggagga aggacagcag aggccaggtg ccttacagga
     2101 gctgaaggtc ctctcctcag agaaaggcca gtacagtaag aagagatatg gaggtgtcct
     2161 ctgaactttt cagcaatggg tgtacctcct ggcagagggt tctgctcaca ggtaaatgtt
     2221 ccaactatct gattgtgtgt gggaagggaa actcagaagc ccaaagtcct atgaattgaa
     2281 gatgtctaga gaagacttga gtttctgttt gtagtcatgg tgcagaaggt gcagtgaggg
     2341 acagaggctc agcagcagga aactttgacc agacaggaac tgaggatgga aagaaaagcc
     2401 tcagctgtct cctgttcaaa atcagtcaca ttggctgcca tggtcagaag accgatgttc
     2461 ccatccatga cagggtgact ctctaaagac ggcctagtgt gtggagacat aacagtatga
     2521 atttattcct catctctcac agggtagatg gagatacagg gtcctgtagg gtcttttctg
     2581 tacacagagg tgtgtgtcat gtacgtacaa tgtgcacacc gagacatgtg acttcccaaa
     2641 ctgcatccaa tacacaatta ctaaaccacc cttaaatata atgattgcca tttattgtaa
     2701 acttgggaac tatgtagaca aatctatgga gatatcattc ttttgttctt tacttttttc
     2761 cttccttctt tccttctttc cttccttctt cctttctttt tacttccttg cttccttctc
     2821 tccttctttc tttccttcat tccttctttc attctttcct gtttcctttg ttctccccac
     2881 tccttttcaa ccccattatt ctctgagata ttttcaggaa ctgacatttc caaaaagata
     2941 attccaatca tggtcctcac aaaggccttt tcctgtggat gggaattcag agtatacaga
     3001 ggaaaaagtc actggtttaa tggaacagaa aacaattcag aatgtgagga ctgtgtgaag
     3061 gaggaagtca gagagccact tctcctgaca ccagacactc tttatgtgaa gaatgatgtg
     3121 aggacacctg agtagaggat tcctcagaga tgacatgata ccctctgaag ctctgaggtc
     3181 atggaggtta tgttgctcat ctccattatg gtcatacccc tagacatagg cataagctga
     3241 gggatgctga cacctgctca ttattggcgg cttctctcta ttcccttcta gcctccctct
     3301 taacctgctg gttcctgccc accactgcca gagtcaccat tgaatcctta ccaccccaag
     3361 tggttgaagg agaaaatgtt cttctacgtg ttgacaatat gccagagaat cttctagtgt
     3421 ttggctggta cagaggaatg acaaatttga ggcaagcaat tgcactgcat tcgctgtact
     3481 atagtgtaac ggtgaagggg ctgaagcaca gcggcagaga gacattatac atcaacggga
     3541 ccctgtggat ccaaaatgtc acacaggagg acacaggata ttacactttt caaaccataa
     3601 gtaaacaagg agaaatggta tcaaatacat ccctgtactt gcacgtgtac tgtaagtaat
     3661 tctttttgaa atctgggttg ggtcttctta ctaggcacac agaagtatca ggcctgacct
     3721 gtctctcctt tccctctgta ttgtgtctcc atgttgggga ctgagaattt agtgaaggac
     3781 acacatggtg gagaataacg tcaattgcgc agaattcctc atttaacttc accttggaga
     3841 aacctggatg gcaggggtgg gggcaagtca gccaaggaca tcagcctctg tctagctctt
     3901 ggggtccttc atagggaacc atccttgaga aagtcttgag ggaagaaaga agggcctgtg
     3961 gaaatcatgg gcatcttaca gagctgagta ccagaaaccc ttggttccac acctctgttc
     4021 caccctcacc tcctgtgggc cctgagaagc tttgtgctag gggtggatct tgactttctg
     4081 tctgcagaga agagtgctcg ttgtagacaa tgtcttgctt catgtggaag caaaccatgt
     4141 actgacatga gatccagaat tagtctatgt ctcctggtca tcttagtgac ccagagggca
     4201 gagaccacag cagggtagat tcccaggcca ttcacccatt gtcctgttag gcttatgaga
     4261 cttctaagaa agtcagtttc ccatcagaaa gagagaaagg acacagatcc tactgacaag
     4321 ttattttctt ttgaggccag cacattctca cctataagca aatagaacag gctgtactga
     4381 tgtggacagt tctccagaca tgcgctgcag tccccacagt gaagagcagg tgacattcaa
     4441 ggaatactaa taaacctata tacctgaatc aggacctcaa cttttatcta tctctctatc
     4501 aacattttac ctatccttgc ttttatctct tctttgtata cctggaggtc tctggcagag
     4561 ccttctcaga cctcttagct gcttcctgtg tctgctaccc tgtcagggga tgatgttcac
     4621 attccagaca tgcattttct ctggggatga aagggtgtcc tatgggaatc accttgagga
     4681 agtttcaagg catcttagca atgcctggga gcaaagggag cacatgagac acaacttggc
     4741 aggcagaaga agtgtgagca ccgtcttgaa accctgcatg ggatgatgga gtccagcgca
     4801 gtccttatgg gacctaggac acctcctccc acacattcag gccacaggct cctaacacat
     4861 ctgctcctgg gtctttctac tacttcagaa tcctgactgt tgcctgcagt ggagtggatc
     4921 tgtccccttc cccactcacc atgcagctgg tcccttagga tccctcacac atatctgtca
     4981 tcttcctcct aagagcaaat ttcattttga gaagataggg cagactgatt gtccagcggt
     5041 gtttctgtgt cacacaaaga gtgcagaggc tccctctttt tgctgactga cccaggttga
     5101 gaacacaaca gagggctacc ctgggtgatc taatgtctca ggtcccagag atgctcagaa
     5161 ggttgttttt cactgtgtac tttggagggc ttaaacagaa agagccaaga ggagagtgta
     5221 ggtgggtagt cctgagagta tacagggcag agaacatgag cctctgtaag attcttatgt
     5281 ctaggagaag gctgagagta gaggaggtat ttgggagctg gggtagacat atgtgataca
     5341 gacagaggac acatagggcc acagagttca gggaggaccc ctctctattc tatgcaaagg
     5401 ttgtgccacc tgtcaggccc atctgatcat tagtgaggag tacacaattt acagagtgtg
     5461 agaggagacg tgaatcaagt gttggggggc attaaaggaa cagaaacaca gacaaaagct
     5521 tcaagagtga agacaggatg ctggggaaga ggtcaggagg cagcaatcca acaccattct
     5581 acactgagtg tgaacaggta tctgaagaaa gagaggtggg gccatgttga ctccaaagtg
     5641 gtaagaatcc tagagtggat gtgacaaccc aggctcatgg agcacatgga gctaatgccc
     5701 tgacctccac caagtagggc agggagacac ccacaccacc ttggctgagc aacttgaaca
     5761 gctgctcagg acacagggtg ccatcctagc caaatacaaa agtccaaata ttgatggatc
     5821 tctctttcct tctagcctct cttttcatct gtgggcgtcc tactacactt gtaggtccca
     5881 ctattgaatt agtgccggcc agcgttgctg cagggggaag cgttcttctc cttgttcaca
     5941 atattccaaa gtatcttcaa tcacttttct ggtacaaagg gctgattgta tttaacaagg
     6001 ttgagattgc tcgatacaga agagccaaga aatcaaggga atctggtcca gcccacagcg
     6061 gtagagagac agtgtacagc aatggatccc tgctgctcca gaatgtcacc tggaaagaca
     6121 caggattcta caccctacga actctgactc gatatcagaa aatggaattc gcacacattt
     6181 accttcaggt ggacagtaag tgattctctg tgatcgttca ttgctgggag gggcttctac
     6241 caagagcact gtcactgttg gcatgtgact acctcccctc tgcactttta tccccatgtt
     6301 gggggtttga ccactgtatg cagaacacac atgtaggaga gaaatgccca tgggtcagac
     6361 tctgctttct gataccccct tgtatctcag aggacctaag atgccagact gctctgtctg
     6421 ttgaggctct tgaatgaaca caaagaaaat gtggagtcca tatagaatgg ttagcaccgg
     6481 gaagctgtgg ccccggttgt ctatcccagg cttgactcaa aatgtcctgg gttccaattt
     6541 atcaggactt gacacttact cctgctctga ggagacagtg gacagtagtt tttggctgtc
     6601 tctcaaacca atgtatttat gattactaaa cagcagagtt tcactaaaaa aagaaaagaa
     6661 aagaaaacaa ataaaaaaaa acccaagaga aaaatatcaa accaacttag ggtttttgta
     6721 ggaagaatgg aggggtgctg tttcctgcct gtctcctcac accttgctca tcctggtctt
     6781 atagcacagg gaccatgagc tcagaggtgg aaatgctcat agtggaatgg tccctcccat
     6841 gtcaatcacc agttaaaaga tgtgctgtag acctggccag taatcattct gatgtttgta
     6901 ttttcagttg aggctcccta cttcaaatga ctgtggcttg tgtcaagttg actcaaagcc
     6961 tggcagcata atccagggcc tgctaagaag agcagcctgc tccaagccct cacccagcac
     7021 tagtcctggg ggctgcaggt agatcaggaa gaacatgcag aaagtgaggt cagaagctga
     7081 gtgcaggtat aaaggaaatg ggaaaagtca ggaagtgaat atgcagggtg tgcagagacc
     7141 aaggtcagag ggaggcacca tctcaaaagc cccagtgtgc atgagtgtgt gcagtgtctg
     7201 acgcagggca gtgaggagaa gccatggaga cacagaggag agaactccat gcagaggaaa
     7261 tgacaaattc aatggcactg agggaataga gaccatgttg ctgacttcca ccaggtgaga
     7321 tagacacacc catagacctg tctaggctgt cacaccttgc tcatcctggt cttatagcac
     7381 atgggaccat gagcccagag gtggaaatgc tcacagtgaa gactccatct tgtcagaatg
     7441 caggtcagca tcttttcacc tagcacaacg attccttctg atgaattttt ctcctttccc
     7501 ttccagcctc cctttccttg tgctgtgaca ctcttgactc tgcccaactc agcattgatc
     7561 cagtgccaca gcacgctgct gaagggggaa gtgttcttct ccaggtccat aatctgccag
     7621 aaggtctgca agccttttcc tggtacaaag gtgtgcttag cactcaggac tttaaaattg
     7681 cagaatatag catagcaacg aagtccatca tcagaggccg tgcacacagc agaagagaga
     7741 tagggtacac caatggatcc ctgctgctcc aggatgtcac cgagaaagac tctggcttgt
     7801 acacactaat aacaatagac agcaatgtga gaattttaac agcacacgtc caagtcaaca
     7861 tccacagtaa gtgactctct atggcttcca actgctgggt gtggcttatt gtacctaata
     7921 agtcgactct aaggagttgg ttgtgcctgc tatctcctcc actgcatttt tcatcacatt
     7981 ggtatttggg cacttgctgc agggcacaca tgggctgtac caacaccatt aggtcagaac
     8041 ccttcacctt tcttttcatg tagagttacc tatcatgtgc tggaaaaact cagccccaga
     8101 atgtgagact cagcattgac ccttgggact ctcaccatgc ccatatccct gatattgact
     8161 ccctctgtgg aggtagcata agctctagct gaggaagatg tggagtcccc acacagagca
     8221 ctatgaggcc tgggtggaaa tctctgtgat acttggaaat atttttggtt ttgcctcgct
     8281 ttggattcat gttagagctg acatggtaca aggcagtcat aacttgtgtc accatcaagt
     8341 gtactgtcat gaaccacagt tatgatagtt cccctggaca cctttcacag agactcaccc
     8401 cggaatgcat ttctggagag aacaatctgg gttctagggc attaactagc tgtttggata
     8461 gccttatgag acttcagagg aaggccaggg tctccatggt gatggacaaa ggacataggt
     8521 ccttttggca agtgtatgtc ctctgatgtt caccttctgg aattctttcc tgcaggcaaa
     8581 catttctgag ttgccacctt aagagcatcc agaatgaggt gaaattcagt tgctgctccc
     8641 tagatggcaa agtaactcag cccaagacct cagagtctgc cccatctctt gaggcccttt
     8701 ccatactcag aatggcagaa aactcggaaa cataattcca gagtgcactt atggtttacc
     8761 ctgtctccat ccctgaccct acagatctcg agttctcttg ggcagtcttt acacctacta
     8821 agcacattac tctgtcagag catcctgtgt taccaggttc ctggctctcc ctggcatatc
     8881 ccatagcgaa tcacctagac agaggacagc tgccacccaa ggaggacatg ggcagaacct
     8941 aggtgactct ctgtcagcac aggatgctga gagcccccct gaaactctcc ctaggtttat
     9001 gtcctctcta gggtctaggt gacctcctgc aacaggagtc tcatgatgat gcaccctgac
     9061 tggtgatcag tgagcatggg ctagacatca gtcagcaggc catcttttgt agacatcagt
     9121 cagcaggtcc tcttccagtc cttacaggca tctctgtcac cttcctgcag ggagtagatt
     9181 ccacagcatt gagaagaaag cacagcttag gatcctgtgt tataaaggac acattgggag
     9241 aacacagcaa gggcagtctt gtggtgagct gttgctgccc cagggtgctg agatgattat
     9301 cagtcttgtg cttgccatca ttcatgatag cagtcagcat taccctggga agccctccag
     9361 cctggatgga ggctgaactc aaagcgagga agactgcaga gcttgtgggg cagtgctgga
     9421 ggaaattctg ttctcctcag agggagggca gagcaggcag atgcaatcct ggtggcccac
     9481 tgtgtacttt cctgcaatgc ttgctgctcc tgtgtggtaa tatgggctgg agttttaacc
     9541 agtgtcagta gctccaaata ttagaatttc attaactctg aaatatgcaa gaaatttgga
     9601 catctgccta tctacccaca gacatccgag actgtgtagg tactggatat tctggaaata
     9661 tcaaattaga tattttttct aacaaggccc taggtgtaat gggctggaag acagatcagg
     9721 aaggccatct caaagtgaag tcagaggctg gctggaccaa aatggaggtt gggaggtaaa
     9781 aaaaaaacct gggggtcact agaagaagtg agagatctct tgcctgcaac ccacactttc
     9841 tgagggagag caaccttgtg aggacagtga gggtggagac acatgaggat agagttcccc
     9901 acagaggaag caacagacag ttaggcccac aaaggggatg gagggcattt gcttaatccc
     9961 tctgacttgt gcagacaatc ccaccatcct ccactaagtg actgatctaa gcttctctga
    10021 tcacaggacc cagtcttttc accaaagata aagatttcaa tattgatgga tttgtctctt
    10081 tcccttctat cttccctttc agtttgtatt ctccctctct tccgtggtcc agatcactac
    10141 tcagtcagaa agaggagcat caggaagcca aggatccaca cccaatttct agttgtcccc
    10201 agagaatttc acctcagggc tagcactgga cttgctgtta gagctgacag ggaacaaggg
    10261 cttggctgag tgtccaaatc ccctatgatg taggatcaga tgtttacttc catgacagct
    10321 gcagtcatat aggtcacctg tgtacctcat tctcctgagg ttcaatggaa aggtgccagg
    10381 acagaagtca aatgttctga tggacttagg aaattcactg gaaattaatg tcttcaaggg
    10441 gtagggacag agatgaccat tcttcaggca ccaccttatc cctcaggaat ccagcctact
    10501 gtaagtagta cagatgctgc tgatgagaga aacccccccc caccccagtt cagaacgttg
    10561 ctcataccta attttaactc ataggcagtg taatgatcat gcacagttgc cgttgtacag
    10621 ggaaactgag gcacatcaac ctcagtggct gaatcagggt cacacagcac aatggttggc
    10681 aaatgcaaag cacacgatat gagtgtagtc acagttccaa tttctcctcc ctagaagatt
    10741 tattatgtgt gagctataga ggggcaggtt gagttttctg aaagatgaat gtcatttggt
    10801 ccccacctct gtttctttgc agagcttgtg acacagcctg ccatgagagt cacagacagc
    10861 acagttagag tacagagctc agttgtcttc acttgcttct catacaacac tgggatctcc
    10921 atccgttggc tcttcaacaa tcagagtttg cagctcacag agaggatgac cctgtccccg
    10981 tcaaagtgcc aactcaggat acatactgtg aggaaggagg atgctggaga gtaccaatgt
    11041 gaggccttca acccagtcag ctcaaagacc agtctcccag tcaggctgac tgtgatgaat
    11101 gagtgacccc tccttctcat gctataggag ggtgggggca tttctgtatt cagatgccca
    11161 tacctacccc tcacacacaa aatacagatt tccattgtat tgtcatggcc aatttgccat
    11221 ctctcccatc cctctccaca cctgatcctg aacccctcca ttttctccca catcctttct
    11281 cctacacagt atacctccct ccatctgctt cctactacca tttttctccc ttctatgtga
    11341 gattcaaata tcctctcttt ggccttctaa tttgtttatc ttctttggat ctgtgtagtg
    11401 tagtgtgtgt attttgtatt ttatggctaa tgtccactta taagagagta cataccatgc
    11461 attccatttt ggtactgggt tacttcacta aggatgatat tctcaagttc cattcaactg
    11521 ccttcaaatt aatgatgtcg ttgtttttaa tagttgcaaa gtattcaatg gtcctcatgg
    11581 taccacattg tctgtgttca ttctttcaag ctgctggtac cctccacaca ctgttctgct
    11641 cactattggt agacaatgca gcccaagggg aaaatcttcc atttgttctt aatggaccga
    11701 ctttcaagcc tttgctgaaa caatggaggg aactcgcctt agttagtgtt ttactgctat
    11761 gaagagacac catgatcatt gcaagtcttt tttttcaaaa tttattagat attttcttca
    11821 tttacatttc aaatgttatc cccaaagttc cctgtagcct ctcccctacc ctgctcccct
    11881 acacacccac tcccacttct tggccctggc gttatcctgt tcaggtgcat ataaagtttg
    11941 caagtccaag gggcctctct tcccattgat gaccgactag gccatcttct gctacatatg
    12001 caggtagaga cacaagctct gggggtactg gttagttcat attgttccac ctatagggtt
    12061 gcagacccct tcagctcctt gggtactttc tcaagctcct ccattggggg ccctgtgttc
    12121 catccaatag atgactatga acatccactt ctatatttgc caatcactgg catggcctca
    12181 caagagagag ctatatcagg gtcctgtcat caaagtcttt ctggcacatc caatagtgtc
    12241 tgggtttggt tgttgtatat gggatggatc cccgggtggg gcaatctctg gatggtcttt
    12301 ccttccatct tagctctgaa ctttgcctct ttaactcctt ccattggtat tttttcccca
    12361 ttctaagaag gaatgaagta tccactcttt gatcttcctt cttcttgagt ttcatgtgtt
    12421 ttgcaaattg tatcttggat attctaagtt tctgaactaa taaccactta tcagttcttt
    12481 tctgtgtgtt cttttctgat tgggttacct cactcaggat aaaatcctcc agatacatcc
    12541 atttaccagt tggaacatct tctgggcata tgaccaggag aggaattgct ggatcttcca
    12601 gtagtactat gtctaatctg aggaactgcc agactgattt ccagagtggt tgtaccagct
    12661 tgcaatccca ccaacaatgg aagattttcc ctctttctcc acatccttgc cagcatctgc
    12721 tgtcacttga atatttgatg ttagccattc tgactggtgt gaggtggaat ctcaaggttt
    12781 ttttaagttg catttccctg attatcaagg atgttgatca agtaaccata tgtgtatggg
    12841 ttcatttctg ggtcttcaat tctgttttat tgatctacct gtatgtttct gtacctgtac
    12901 catgccattt ttataacaat tgctctgtag tacaggttga gttcaggcat ggtgattccc
    12961 ccaaatgttc ttttattgtt gagaatagtt tttactatcc taggtttttt gttattccag
    13021 atgaatttga aaattgtcct ttctaactca gtgaagattt gagttggatt ttgatgggaa
    13081 ttgcattgaa tctcttgatt gcttttggta ggatagccat ttttactata ttaatcctgc
    13141 aaatccatga gcatgggaga tctttccatc ttctgagatc ttctttgatt tctttcttca
    13201 gagacgagag g

-> #


* PSG27; predicted CDS, predicted translation, gene sequence. *

-> SOURCE :-

HTGS SEQUENCE = AC087156.1 (RC 139366 - 153050)

-> CDS (SPLIT INTO EXON FRAGMENTS) :-

join genomic sequence  (240 - 303, 2037 - 2393, 5271 - 5630, 6669 - 7028, 10039 - 10322)

>Exon1(L)
ATGGAGGCATCCTCTGAGCTTCTCAGCAATGGGTGTACCCCCTGGCAAAGGGTTCTGCTCACAG
>Exon2(N1) 
CCTCCCTCTTTACCTGCTGGCTCCTCTCCACTACTGCCCGAGTCACCATCCATTCACCGCTCCAAGTGGTTGAAGGAGAAAATGTTCTTCTACGAGTTGACAATCTGCCCGAGAATCTTCTAGCCTTTTCCTGGTATAGAGGCCTGAAAAATTGGCAGCTTGCAATTGCACTACATTTACTGGACTATAACACAAGTATGACAGGGCCTGATCACAGTGATAGAGAGATATTGTACAGCAATGGATCCCTATGGATCCAAAATGTCACCAAGGAGGACACAGGATATTATACTCTTCGAACCATAAGCAAACATGGAGAACTGGTATCAAATACATCCACATTTCTTCAGGTGTACT
>Exon3(N2)
CCTCTCATTTCACCTGTGGGCGCCCTTCCTTCCCTGCCAAGCTCACTATTGAATCAGTGCCGCCCAGAGTTGCTGAAGGAGGAAGTGTTTTTCTCCGTGTTCACAATCTTCCAGAGTATCTTCAATTATTTTTTTGGTACAAAGGGGTGATTATGACTAACAAGGTTGAGATTGTCAGACACAGAACACTCAAGAATTTAAGCGATCCAGGCCCTGCCCACAGCGGTAGAGAGACAGTGTTCAGCAATGGATCCCTGCTGCTCCAGAATGTCACCTGGAAAGACACTGGATTCTACACCCTACAAACTCTGAATCGATATCGGAAAATGGAACTAGCACACATTTACCTTCAGGTTGACA
>Exon4(N3)
CCTCCCTTTCCCCATGCTGTGACACTCTTGACTCTGCCCAACTCAGGATCGATCCAGTGACTCGGCATGCTACTGAAGGGGAAAGTGTTCTTTTCCAGGTCTATAATCTGCCAAAAGATCCACAAGCCTTTTCCTGGTACAAAGGCGTAGATAGCAATCCATACTTCAAAACTGTAGAATATAGCAAAGCAAGGTATTCCATGCTCATTGGCCAATCATACAGCAGAAGAGAGATTGGGTACCTTAATGGATCCCTGCTGCTCCAGGATTTGACTGAGAAAGACTCTGGCTTGTACACACTAATAACAATAGACAGCAATGTGAAAGTTGAAACCTTGCACGTGCAAATCAACGTCCACA
Exon5(A)
AGCTTGTGACACAGCCTGCCATGAGAGTCACAGACAGCACAGTTAGAGTACAGAGCTCAGTTGTCTTCACTTGCTTCTCATACAACACTGGGATCTCCATCCGTTGGCTCTTCAACAATCAGAGTTTGCAGCTCACAGAGAGGATGACCCTGTCCCCGTCAAAGTGCCAACTCAGGATACATACTGTGAGGAAGGAGGATGCTGGAGAGTACCAATGTGAGGCCTTCAAACCAGTCAGCTCAAAGACCAGTCTCCCAGTCAGGCTGACTGTGATGAATGAGTGA 

-> TRANSLATION :-

MEASSELLSNGCTPWQRVLLTASLFTCWLLSTTARVTIHSPLQVVEGENVLLRVDNLPENLLAFSWYRGLKNWQLAIALHLLDYNTSMTGPDHSDREILYSNGSLWIQNVTKEDTGYYTLRTISKHGELVSNTSTFLQVYSSHFTCGRPSFPAKLTIESVPPRVAEGGSVFLRVHNLPEYLQLFFWYKGVIMTNKVEIVRHRTLKNLSDPGPAHSGRETVFSNGSLLLQNVTWKDTGFYTLQTLNRYRKMELAHIYLQVDTSLSPCCDTLDSAQLRIDPVTRHATEGESVLFQVYNLPKDPQAFSWYKGVDSNPYFKTVEYSKARYSMLIGQSYSRREIGYLNGSLLLQDLTEKDSGLYTLITIDSNVKVETLHVQINVHKLVTQPAMRVTDSTVRVQSSVVFTCFSYNTGISIRWLFNNQSLQLTERMTLSPSKCQLRIHTVRKEDAGEYQCEAFKPVSSKTSLPVRLTVMNE

-> GENOMIC SEQUENCE :-


        1 tttgttggag aagaaacata aagagagaaa atgtgaggaa gatttggggc agcactgaga
       61 gtggaagtga ctgagcagtg tcgtggtcac agaccccacc acacacagcc cataggattc
      121 tgggaagtgc tcctgcctga gagaaaactc agctcagaag gaggaaggac agcagaagcc
      181 aggtgccttg caggagctga aggtctcctc agagaaaggc cagtacagtg agaagagata
      241 tggaggcatc ctctgagctt ctcagcaatg ggtgtacccc ctggcaaagg gttctgctca
      301 caggtatgtg ttccagctat ctgattgtgt gtgggaaggg aaactccgaa aacaaaaata
      361 ttctgtatag gagatgtcta gagaaaactt gggtatctat ttgtagttga ggtgaggaaa
      421 gtgtagtgag ggacagaggc tcagcagcag gaaggtctga gcagacagga gctgatgagg
      481 ggagagaaaa tcctcagatg cccctattca aatcagtcac attggctagc attggaatcc
      541 caatggaacc caccttgaca gagtgaatat ccaaatagga gtcaaacttt gatggtccag
      601 ctagatggct cagtctgtgg tgacaggcca ttctatccct atctgcaagg ataattagtg
      661 gttagtggag acccaggggc aagggagtga gagagtggga aggaaagaaa caataagaat
      721 gagcacaagt caatcttact gctcaagctc tgaaaacttt attcagtagt ggcaacataa
      781 gcataaacaa gaggagggtc caagggaggg gggaagagcc tggaggctct ctgaaggtca
      841 ggtggccatc ttcagctcct ggaaccaaca acacagtgtc ctctctaccc acaaacattc
      901 ttactgttat gaccacatat gttctctcag gattgtttat gtaagctaga aaatatccac
      961 aaggccatgg ctgaggccat ggttcccagc accattctga attcattact ctgctctcac
     1021 agggtagatg gagatacagg ctccttcagg ctctgctctg cactccacac agctgtgtgt
     1081 catgcaccca caatgtgcac actgagacac aagccttcag aaacccacac atacaataca
     1141 taattattaa atcacacttt aacgtaatga ttgtcatttg ctccaaacct aggaactgcg
     1201 tagatgaatc catgcagata tcctcccttt ctcctttact tctttccttt ttcctttctt
     1261 ttcttctttc tttctttctt tctttctttc tttctttctt tctttctttc tttctttctt
     1321 tctttctttc tttctttctt tctttctttc ctttcttcct tccttccttc cttccttcct
     1381 tccttccttc cttccttctt tctttcctac ttccttcctt ctttccttcc tttctcccct
     1441 ccttctttcc ttccttctac ctgccttctt tccttccttc tttctttcct tcctttgttc
     1501 gttcgttcat tcattcattc gttcgttcct tccttcctgt ttcctttgtt ttttcccttc
     1561 tttttcactc ccattatttt ctgagttctt ttcagcaact gaacattcca aaaggataat
     1621 tttaatggct gtcttcacaa agccttttct agtgaaccag aaatcagagt attcagagga
     1681 gagagtcaat gattggatag agctgcaaat agaatagaaa acaattcaga aaatgaggat
     1741 tgtgggcagg ggtggaggag gaggaggagg aggaggaaga ggaggaggag gaggaaaagg
     1801 aggaggagga cattagagag ttcattctct tcacaacaga cactctttat atgaagagtg
     1861 atatggggac acctgagtag aggattccac agagcagaaa cgacaccctc tgaggctctg
     1921 agggcatgga ggtaatgctg ctcatctcca ttcatgtcac acccctaccc ataggtataa
     1981 ggcgagggat gctcacgcct gctcatgatt ggtggcttat ttctcttccc ttctagcctc
     2041 cctctttacc tgctggctcc tctccactac tgcccgagtc accatccatt caccgctcca
     2101 agtggttgaa ggagaaaatg ttcttctacg agttgacaat ctgcccgaga atcttctagc
     2161 cttttcctgg tatagaggcc tgaaaaattg gcagcttgca attgcactac atttactgga
     2221 ctataacaca agtatgacag ggcctgatca cagtgataga gagatattgt acagcaatgg
     2281 atccctatgg atccaaaatg tcaccaagga ggacacagga tattatactc ttcgaaccat
     2341 aagcaaacat ggagaactgg tatcaaatac atccacattt cttcaggtgt actgtaagta
     2401 attctttgtg aactctgggt gctgggttgg gtccctccac taggcacata gaagtgtcag
     2461 gcctggcctg tgtctccttt ccctctgcat tgtgtctcca tgttggggct tgagcattta
     2521 gtgcaggaca cacatggagg agaacaaagt caattgtgca gaatccttca tttgatttta
     2581 cattggagaa atctggatgc agggtgggca agtcagccaa ggacatcagc ctctgtctag
     2641 acccttgggt tccttcatag ggaaacatcc ttgaaaaagt ccttgaggaa agaaagaagg
     2701 tccagtggaa gctatgggca tcttacagag ctgagtacaa gaaacccctt gctccacacc
     2761 tctgttccag cctcacctcc tgtgggacct gagaatcttt gtgttagggt tggatcttga
     2821 ctttctgtct gcagagaaga gtgttgtagt caatgtcttg ctgcatgtgg aaccaaccag
     2881 tgtattgcca tgagagccag gattagtctg tgtatcctgg tcacactagt gacccaaagg
     2941 gagacaacag cagggcagat tcccagtcca ttaactcatt gtcctgatgg gcttaagagt
     3001 ctttcagaaa gaccagggct cccatgaggg agggagagaa gacacagatc ctactgacaa
     3061 attcttttct tttggggtca gtacattctc tcctataagc aaatgggaca ggctgcaatg
     3121 atgtggacag ttccccagac atgaattgca gttcccatag tgaagagcag gcatagcctg
     3181 gtgccactca aggaatacta ataaacctat atgcctgagt caggacctca ccttgtatct
     3241 tttcttttat cttttgcctg tatatctgga ggtccctgtc atagtctcct cagaccgttt
     3301 tgttgctttc tgtacctgct accctgctag gggttcatgt tcacgttcca gacatgtatt
     3361 ttctctggga atgaaaaggt gtcctatggg aattatgtag acagagtttt aaggcatctc
     3421 agaaaggcca ctgtgcacag ggatcacatg agacacagct cagccagcag aggaagtgtg
     3481 aacactgtct taaaaccctg taattgatga tggagcccat agcaatcatt ctagaaccca
     3541 ggtcacctcc tctcacacac tcgcgctgtg ggctcctgac ccacctgctc ctgggccttt
     3601 ctcctccttc accatcctgc ctggtgcctg cagtgagaat gatctgtccc cgtcctcact
     3661 catcctgcag ctggcccctt tggatccctc atagatatct ctgtcacctt cctcctgaaa
     3721 tcaaatcccg tctttccaga gcactgagaa cacagggcag actgtgtgcc cagctgggat
     3781 tctgtgttgc acagagagtg cagtggctcc ctctttgttg ctgactgacc caggatgaga
     3841 acacaactga gggccacccc tgggagagct gctgttgtct cagtgctcag agatgctcag
     3901 aaggttgttt gtcactgtgt actctggagg gcttaaacag aaagagccaa gaggagaggg
     3961 ttggtgattc agagaattta cagggtagag aacacagagc cacccaccca cagcccaata
     4021 tgcttctgtc tgggaggagc ctgaggctat atgaggaacg ggcaatttgg gctgtaccag
     4081 atatgataca gatagaggcc atatcaggcc agaatccagg aaagtcccca gttactgtct
     4141 gccaagatta tactccctgt caggccctcc tgatcatgga tgaggagccc acactttaca
     4201 aagtgtgagg agagaggact cagctatcct ttggagtctc ctcaggaact caatgacctg
     4261 agaggagtct cagggtttgt aggagagaag ccacagtggg acagaggttc agcagcagca
     4321 ggaggctctt ggtgaagaag tacgggctgg gggagagtgt tctcccccac agttaatcag
     4381 catgagcaca gggttctgaa gtctgctgct ctcagctgtg aagtcccaat aaaattccac
     4441 ctggtgttga tcagtgacat ggctcagtgg atatctgcat ttacttcttt gtctgacaac
     4501 ctttgaagca gtgaatacaa tttgtcttct cacctccacc tagggaaggt gtcctgctac
     4561 caccgccacc cactgagaaa cacacataca gagaggcatg atctcatggg cgagtgttca
     4621 cctgtgcatg cattcccccc cccccagaat gtaacaaaaa aacaaaacaa aaacaaaacc
     4681 aaaggtaatg gacttattga atactgtacc gcaaacatat gaatgtgacc attatcttgc
     4741 atggtcctgt gacatcattc attcattcat tcattcattc cccacagata tttgatgtgt
     4801 ttttaggcag cctttcttta aaaaaagaag accactactg ggtctcacaa ttctctagcc
     4861 ctagtggaca ggaagacaga caagtaaaga aagctagaag gtgatcaggt gtcagagtga
     4921 accattaaag gaacagaaat acaacaatag agtcagagag tgaagacaga atgctgggga
     4981 aggggtcagg aggcagtact ccaacaccat ctacactgag tgtgagcagg gatctcaggg
     5041 gaatgaagca ggactgtgta gacacccaag gagagagcac catacagagg aaatgacaag
     5101 tgagggacac ggaacacatg gaggtaatgt ggtgactgcc accaagtagg gaagggagac
     5161 cctcactcac acacctcagc tgagctatgg acacagctga tcaggacaca gggtgccatc
     5221 tcagtcaaat atgaaagtcc taatatcgat ggatctctct tcccttctag cctctcattt
     5281 cacctgtggg cgcccttcct tccctgccaa gctcactatt gaatcagtgc cgcccagagt
     5341 tgctgaagga ggaagtgttt ttctccgtgt tcacaatctt ccagagtatc ttcaattatt
     5401 tttttggtac aaaggggtga ttatgactaa caaggttgag attgtcagac acagaacact
     5461 caagaattta agcgatccag gccctgccca cagcggtaga gagacagtgt tcagcaatgg
     5521 atccctgctg ctccagaatg tcacctggaa agacactgga ttctacaccc tacaaactct
     5581 gaatcgatat cggaaaatgg aactagcaca catttacctt caggttgaca gtaagtgatt
     5641 ctctgtgatc attcagtgct ggttggggct tctaccagga gcactgtcac tgctggcatg
     5701 tgactacctc ctgtctgcac ttttatccct atattggggt ttgactactc tatgcaggac
     5761 acacatgtag gagagaaatg cccatgggtc agactctgct ttctgacatc cacttgtatc
     5821 tcagaggacc taagatgcca gactgctctg tctgttgagg ctcttgcaat gcacacaagg
     5881 aaagtgtgga gtccattcag aatagtgcgc actggcaagc tctggtcctg gttgtctatc
     5941 ccaggcttga ctaaaaatgt cctgggttcc atttttctag gacattaccc ttacttctgc
     6001 tctgtgcaga gagtgaacaa tggtttttgg ctatctttat caatccagtg tgcttattat
     6061 cactaaacag cagagtttca taaaaaaaaa aaccaacaca aaacaaaaca aaaaacaaca
     6121 gaagaaatca aagtatccca gcatagtttt agacagaatg gaagggtgct gcttcctgcc
     6181 tgtctcttca caccttgctc atccttatct tatagcaaat gggattatga gtctagggat
     6241 gtaaatgctc acagtggact ggttcctccc agttaaaaga tttgctatag acctgcccag
     6301 cagtcattct ggtatttgta tttttagttg aggctccctg tttcaaatga ctctggcttg
     6361 tatcaagttg acataaatca tgacagtata attcctgggc cttctaagaa gagcagcctg
     6421 ccccaagccc ttacccagcc ctagtcctgg ggcctgcagg cagagcagga agaacatgta
     6481 taaggtgagg tcagaggttg agtgcaggta caaagaaatg agaaaagtca gaaagtgagc
     6541 aggttggata gacgccccca cagacctgtc taggctgagt gaagaatcca tctgtttaga
     6601 atacatgtca ccatctttcc accaagcaca atgatcccat gtgataattt ttttcctttt
     6661 ccttccagcc tccctttccc catgctgtga cactcttgac tctgcccaac tcaggatcga
     6721 tccagtgact cggcatgcta ctgaagggga aagtgttctt ttccaggtct ataatctgcc
     6781 aaaagatcca caagcctttt cctggtacaa aggcgtagat agcaatccat acttcaaaac
     6841 tgtagaatat agcaaagcaa ggtattccat gctcattggc caatcataca gcagaagaga
     6901 gattgggtac cttaatggat ccctgctgct ccaggatttg actgagaaag actctggctt
     6961 gtacacacta ataacaatag acagcaatgt gaaagttgaa accttgcacg tgcaaatcaa
     7021 cgtccacagt aagtgactct ctatggcttc ctactgctgg gtgtggctta ccctatttca
     7081 taattgtact ctaagaagtg ggctatgcct gctctctcca ccactgcatt gtgttctcac
     7141 attggcattt gggcacttac agctgggtac acatggggtg gtccaacagc attagatcag
     7201 aacctgtcac ctgtctttta atagagaagt acccatcctg tgctggataa actcagccca
     7261 agaatgtcag actctgccct gacccttggg cctcttacca tgcccatatc tctgatatag
     7321 actccatgtg tgttagataa gccttagttg aggaagctgt ggtgtcccac acagagcacc
     7381 aggaggcctg gaagcaaatc tctgtgagtt tagattgcag gtgacaatgg gaaatgttta
     7441 tgttattggt tggctttaga ttcctgttag agcagacatg gtacaaggtt gatatggcat
     7501 gtgtcaccat ccagtgcact gtcatgagag ccacagttat gatagttccc ctggacatct
     7561 ttcacagaga cacatccagg aatgcactgc tggagaggac aatctgggct ccagggcatt
     7621 aactagctgt ttggatggcc ttatgagact ttgcaggaag gccagagtct caaaggtgat
     7681 ggacaatgga cacaggtcct cctggcacgt gttctttctc tgttgtgtat ctcctggaat
     7741 tctctcctgc aggttaacaa tttaagtgtt gctaactgga gagcaccaag aatgaggggc
     7801 aattctgttc ctgcacacta gatggtgaag taatttagca caggacttga gagtctgccc
     7861 agtctcctga ggctctttac atgctcagaa tggcagaaaa ctcagaaaag taacttggga
     7921 aaccattcac ttggggtgta gcctggctcc attcctcacc ctacagatgt tgtattctca
     7981 tgggcagtct ttcagaccta ctaagcacat tactctgtca gagcatagtg tgttaacatg
     8041 ttcccagctc tccctggtat gtcccatagg gaatcaccta gacagaggac atctgcctcc
     8101 caggaaggac atgggcagac cctggatgag gctcaggtaa cacaggatgc tgagagtccc
     8161 tctgaaattc ttcttaggtt tatggggtga ctgtcctcac tctggggtct aggtgacctc
     8221 ttgcttcaaa gtcacaagaa actctccaca taattgctcc tgtgtctcat gacaatgtac
     8281 cctgactgat gactctagtg agcatgggtc tgtccctttc ctagacatca gtcagcaggt
     8341 cccttttcca atcctttaca agacatcttg tgtccacctt ccttgcaagg tagtacattc
     8401 cacagcactg agcaaagaac gggcacgtta ggatcctgtg ccgtcaaagg acacattggt
     8461 agaacaccgc aagggcagtc tgtggtgagc tgttgctgcc ccagggtgct gagatgatta
     8521 tcagtcttgt gcttgccatc atgcatgata gcagtcagca ttaccctggg aagccctcca
     8581 gcctggatgg aggctgaact caaagcgagg aagactgcag agcttgtggg gcagtgctgg
     8641 aggaaattct gttctcctca gagggagggc agagcaggca gatgcaatcc tggtggccca
     8701 ctgtgtactt tcctgcaatg cttgctgctc ctgtgtggta atatgggctg gagttttaac
     8761 cagtgtcagt agctccaaat attagaattt cattaactct gaaatatgca agaaatttgg
     8821 acatctgcct atctacccac agacatccga gactgtgtag gtactggata ttctggaaat
     8881 atcaaattag atattttttc taacaaggcc ctaggtgtaa tgggctggaa gacagatcag
     8941 gaaggccatc tcaaagtgaa gtcagaggct ggctggacca aaatggaggt tgggaggtaa
     9001 aaaaaaaacc tggggtcact agaagaagtg agagatctct tgcctgcaac ccacactttc
     9061 tgagggagag caaccttgtg aggacagtga gggtggagac acatgaggat agagttcccc
     9121 acagaggaag caacagacag ttaggcccac aaaggggatg gagggcattt gcttaatccc
     9181 tctgacttgt gcagacaaat cccacatcct ccaataagtg acatgatcta agcttctctg
     9241 atcacaggac ccagtctatt tcaccaaaag ataaagatat tcaatatctg atggatttgt
     9301 ctctttccct tctatcttcc ctttcagttt gtattctccc tctctccgtg gtccagatca
     9361 ctactcagtc agaaagagga gcatcaggaa gccaaggatc cacacccaat tctagttgtc
     9421 cccagagaat ttcacctcag ggctagcact ggacttgctg ttagagctga cagggaacaa
     9481 ggcttggctg agtgtccaaa tcccctatga tgtaggatca gatgtttact tccatgacag
     9541 ctgcagtcat ataggtcacc tgtgtacctc attctcctga ggttcaatgg aaaggtgcca
     9601 ggacagaagt caaatgttct gatggactta ggaaattcac tggaaattaa tgtcttcaag
     9661 ggtagggaca gagatgacca ttcttcaggc accaccttat cctcaggaat ccagcctact
     9721 gtaagtagta cagatgctgc tgatgagaga aacccccacc cccagttcag aacgttgctc
     9781 atacctaatt ttaactcata ggcagtgtaa tgatcatgca cagttgccgt tgtacaggga
     9841 aactgaggca catcaacctc agtggctgaa tcagggtcac acagcacatg gttggcaaat
     9901 gcaaagcaca cgatatgagt gtagtcacag ttccaatttc tcctccctag aagatttatt
     9961 atgtgtgagc tatagagggg caggttgagt tttctgaaag atgaatgtca tttggtcccc
    10021 acctctgttt ctttgcagag cttgtgacac agcctgccat gagagtcaca gacagcacag
    10081 ttagagtaca gagctcagtt gtcttcactt gcttctcata caacactggg atctccatcc
    10141 gttggctctt caacaatcag agtttgcagc tcacagagag gatgaccctg tccccgtcaa
    10201 agtgccaact caggatacat actgtgagga aggaggatgc tggagagtac caatgtgagg
    10261 ccttcaaacc agtcagctca aagaccagtc tcccagtcag gctgactgtg atgaatgagt
    10321 gacccctcct ctcatgctat aggagggtgg gggcatttct gtattcagat gcccatacct
    10381 accctcacac acaaaataca gatttccatt tattgtcatg gccaatttgc catctctccc
    10441 atccctctcc acacctgatc ctgaacccct ccattttctc ccacatccct tctcctacac
    10501 agttacctcc ctccatctgc ttcctactac catttttctc ccttctatgt gagattcaaa
    10561 tatcctctct ttggccttct aatttgttta tcttctttgg atctgtgtag tgtagtgtgt
    10621 gtattttgta ttttatggct aatgtccact tataagagag tacataccat gcattccatt
    10681 ttggtactgg gttacttcac taaggatgat attctcaagt tccattcaac tgccttcaaa
    10741 ttaatgatgt cgttgttttt aatagttgca aagtattcaa tggtcctcat ggtaccacat
    10801 tgtctgtgtt cattctttca agctgctggt accctccaca cactgttctg ctcactattg
    10861 gtagacaatg cagcccaagg ggaaaatctt ccatttgttc ttaatggacc gactttcaag
    10921 cctttgctga aacaatggag ggaactcgcc ttagttagtg ttttactgct atgaagagac
    10981 accatgatca ttgcaagtct tttttttcaa aatttattag atattttctt catttacatt
    11041 tcaaatgtta tccccaaagt tccctgtagc ctctccccta ccctgctccc ctacacaccc
    11101 actcccactt cttggccctg gcgttatcct gttcaggtgc atataaagtt tgcaagtcca
    11161 aggggcctct cttcccattg atgaccgact aggccatctt ctgctacata tgcaggtaga
    11221 gacacaagct ctgggggtac tggttagttc atattgttcc acctataggg ttgcagaccc
    11281 cttcagctcc ttgggtactt tctcaagctc ctccattggg ggccctgtgt tccatccaat
    11341 agatgactat gaacatccac ttctatattt gccaatcact ggcatggcct cacaagagag
    11401 agctatatca gggtcctgtc atcaaagtct ttctggcaca tccaatagtg tctgggtttg
    11461 gttgttgtat atgggatgga tccccgggtg gggcaatctc tggatggtct ttccttccat
    11521 cttagctctg aactttgcct ctttaactcc ttccattggt attttttccc cattctaaga
    11581 aggaatgaag tatccactct ttgatcttcc ttcttcttga gtttcatgtg ttttgcaaat
    11641 tgtatcttgg atattctaag tttctgaact aataaccact tatcagttct tttctgtgtg
    11701 ttcttttctg attgggttac ctcactcagg ataaaatcct ccagatacat ccatttacca
    11761 gttggaacat cttctgggca tatgaccagg agaggaattg ctggatcttc cagtagtact
    11821 atgtctaatc tgaggaactg ccagactgat ttccagagtg gttgtaccag cttgcaatcc
    11881 caccaacaat ggaagatttt ccctctttct ccacatcctt gccagcatct gctgtcactt
    11941 gaatatttga tgttagccat tctgactggt gtgaggtgga atctcaaggt ttttttaagt
    12001 tgcatttccc tgattatcaa ggatgttgat caagtaacca tatgtgtatg ggttcatttc
    12061 tgggtcttca attctgtttt attgatctac ctgtatgttt ctgtacctgt accatgccat
    12121 ttttataaca attgctctgt agtacaggtt gagttcaggc atggtgattc ccccaaatgt
    12181 tcttttattg ttgagaatag tttttactat cctaggtttt ttgttattcc agatgaattt
    12241 gaaaattgtc ctttctaact cagtgaagat ttgagttgga ttttgatggg aattgcattg
    12301 aatctcttga ttgcttttgg taggatagcc atttttacta tattaatcct gcaaatccat
    12361 gagcatggga gatctttcca tcttctgaga tcttctttga tttctttctt cagagacttg
    12421 aggttcttat catacagtgt tgggaacaaa aagagggggg gcagaagggc ctggggagta
    12481 gttggggagg aaaagttccc agcattcttg tgccctgagc aggaggacac aggcagagct
    12541 agctgccaga cgcttttcct ctgggcccag gttgagcatg cctgacccat gcagtgggtg
    12601 gtggaaaagg ggaagcccct gaccagggac acccctcccc cagagctacc ttgctaaagt
    12661 cccagggttg taggagagag agaatagggg aaaaagttcc caacactgac cagagtgtgc
    12721 agtgggtctt gaagaagcag agactcacta caatttaaga gctttcatta tagaaaagag
    12781 agaagagaga gaagagagag agagagagag agagagagag agagagcaaa gagagagaag
    12841 agagagagga gagagagaga gagaagagaa gagagagaag gctaaagaga aagagagaga
    12901 aaggaggaga gaggagagga aacaagaaga caaagaaaaa gggaagagga gagagaagtg
    12961 agagggaaag aaagaaagga gtaagagtaa gaggtgtggg cttaacagcc ccttttatgg
    13021 tcttcactgt tgctaggtaa ctggggagga gtttagcctg aaggtcagaa gcttgggcca
    13081 ttgcttatat gactaatgat catgcttctc ttgtgggggc tatggtggtg agtaacttag
    13141 gcaggggtca gagtttgagg agcatgagga aacgtctacc atgtcatgta ggtgaattat
    13201 gaccatcagg cttcagacct cagctcgaat ggagaccagc ctgcaattcc tcacaatgca
    13261 agacttttac ttagagtcac accaaggtat tttatattat ttgtgactat tgtgaaaggt
    13321 gttgtttccc taatttcttt ctcagcctgt atattctttg tgtagagaaa ggccattgat
    13381 ttgtttgagt taattttata tccagctact tcactgaagc tgtttatcag gtttatgaat
    13441 tctttggtgg gatttttagg gtcatttata tacattatca tatcatctgc aaatagtgat
    13501 attttgactt cttcctttcc aatttgtatc cccttgacct ccttttgctg tataattgct
    13561 ctggctagga cgttgagtcc tatattgatt aggtagagaa aaagtgggca gccttgtcta
    13621 gtccctgatt ttagtgggat tgatttcagc ttctcttcaa ttagtttgat gttggctact
    13681 gattt


-> #


* PSG29; predicted CDS, predicted translation, gene sequence. *

-> SOURCE :-

HTGS SEQUENCE = AC079526 (183285 - 194009)

-> CDS (SPLIT INTO EXON FRAGMENTS) :-

join genomic sequence  (1459 - 1522, 2658 - 3005, 6275 - 6634, 8128 - 8487, 9428 - 9700)

>Exon1(L)
ATGAAGGTGTCTGGTTTGCTTTTCTGCCAGGGGTGTGCCCCATGGCAGGGGGTTCTACTCACAG
>Exon2(N1)
CCTCCTTCTTAACCTGCTGGTATCTGTCTACCACTTCCAAAGTCACCATTGAATTATTGCCATCCCAAGTGGTTGAAGGAGAAGATGTTCTTTTCCTTGTCAATAATCTGCCAGGGAATCTTACAGCCTTTGCCTGGTTTAAAGGGAGGACAAATAGGAAACATGGAATTGCACTGTATGCAGTGGCGTCTGACTTATATGTACACAGCGATAGAGAGACATTGTACAACAACGGATCCCTGATGATCCACAATGTTACCCAGAAGGACAGAGGTTATTACACCCTACGAACCTTCAATAAACATGCAGAAACTGTATCAACAACATTCACATTCCTCCACGTGAACC
>Exon3(N2)             
CCTTCCTTTGGAACTGTGGGCGCTTGGTCACCTCTTCCCAGCCCCGTATTGAATCATTCCCCTCCATCGTTACTGAAGGGCAACATGTTATTCTACATGTCTACAATATCCCAGAGAATCTTCAAGGTTTTATATGGTTCAAAGGGATGACCGTGCACAGGCACCTTGAGATTGGCCGATACACAATAGGCAGGAAGTCAAGTGTGTTTGGGCCTGCATACAGCGGTAGAGAGAAGCTGGATAGTAATGGATCCCTGCGGATTGAAAATGTCACTCAAAAGGATGCTGGATTATACACCCTACGAGTACTGGGTACAGATATGAAGAGTGAAGAAGCACATGTAGAACTCCAAGTTAACA
>Exon4(N3)
ACCCCGCTTTTCAGTGCTGTAACCCTAGCACCTCTTCCAAACTCATGGTTGAAGCAGTGCCTCGATATGTTGCTGAAGGGGAAAGTGTTCTTCTCCTCGTCCACAACCTGCCAGAAGAGTTAATATCCTTTACATGGTACAACTCAATGTATAGGGTCCCTGCCTTTAAAATTGTAGAATTCAATGTAATCAGGAATATCACCACCTGGGGAGATGTGTACAGAGGAAGAGATACGGTGTATGCCAACGGATCCCTGATGCTCCAGGACGTCACTGAGGAAGATGCAAGAATGTACACACTAGAAACTTTAAACGTAAACTACACAGTTGAAAGAGCACATGTGCAGTTTTATGTAAACA
>Exon5(A)
ACCCTGTGACACAACCCTTTGTGCAAATCACTGACACCACAGCCAATGCACAAAGATCTTTGACCTTCACCTGTGTTACACCTGACATTGCAACCTCCATCCTTTGGTTCTTCAATAGCCATAGTCTGAAGCCTACAGAAAGGATAACACTGTCCCCTACGAAGTGTGGCCTCCGAATAGATGATGTCAGAAGTGAAGATGCTGGAAATTACCAGTGTGTGGTCGTCAACCGAAATGGTGATGCAAAGGCCAGTCACCCTATCAGGTGGCCATGA

-> TRANSLATION :-

MKVSGLLFCQGCAPWQGVLLTASFLTCWYLSTTSKVTIELLPSQVVEGEDVLFLVNNLPGNLTAFAWFKGRTNRKHGIALYAVASDLYVHSDRETLYNNGSLMIHNVTQKDRGYYTLRTFNKHAETVSTTFTFLHVNPFLWNCGRLVTSSQPRIESFPSIVTEGQHVILHVYNIPENLQGFIWFKGMTVHRHLEIGRYTIGRKSSVFGPAYSGREKLDSNGSLRIENVTQKDAGLYTLRVLGTDMKSEEAHVELQVNNPAFQCCNPSTSSKLMVEAVPRYVAEGESVLLLVHNLPEELISFTWYNSMYRVPAFKIVEFNVIRNITTWGDVYRGRDTVYANGSLMLQDVTEEDARMYTLETLNVNYTVERAHVQFYVNNPVTQPFVQITDTTANAQRSLTFTCVTPDIATSILWFFNSHSLKPTERITLSPTKCGLRIDDVRSEDAGNYQCVVVNRNGDAKASHPIRWP

-> GENOMIC SEQUENCE :-

        1 gtgttttgta atcacaagac aaagaagtct agtgagtcgg aaagagcagc agacacatct
       61 gtttgaatca atattttctg tacttaaaag cagacccact cagacctctg tggccaaaga
      121 gaagggagga tttagatacc agagattggt cagaaagtgc atgtgcagcc cctatgttac
      181 tgtctacttc tgtgagtccg taaagaattg tctcctacag gaatgttcat cctctggtgc
      241 acattacttc aattttagtg cagggatttc tagaatctgg agagctgcct agactcacat
      301 tagatagaaa taggagttct gtagcacaca gtgagcaaga ttacaggttc tgcatcccac
      361 ctttactaaa gggatcaagg ggaggtcaca tttgctcacc ttgttgacca actctaatgt
      421 agctctatac agtgagtctg cagtttgccc catgatctcc agggggcgaa aaaaggacat
      481 acacccacac tcagaaaatt gtttccttga gcaatgatcc ttttgctttg gagactggtt
      541 tccattcctg tctgtactaa cccagagctc cccctctaga ctctcctatg acctactgtc
      601 tgcttctggt gtctgagagt acccttccac acttaggaac ttgaaaatgt tctgcctttt
      661 gacatctcta ataggaaaag acaagattat tactggacat tcacccagac aatgggcaaa
      721 gattttccag gaagaccagg gatgacatgg gcctacccag catatagctt agccaacaca
      781 taatgatgaa aggttgcctt gaaactctcc atagaaagaa agagcccaag tcctttccag
      841 aacacatagg caacctcatt gcaacaagga ggacttgaaa atcctcacac aactgctcct
      901 tggacactct tctggatctg gagcttaact ggtgacatta gtgataaagg acatctttat
      961 ccttagttat cactcagctg gtctctttgt aactgtcaca gacatttctg cttggattaa
     1021 agaaatccca cctccccaaa gcacttagaa cacagagcag actgggagtt caggtgggtt
     1081 tttgtgtctc tatggcagga tggagtgtct gtctttgatg atctaagacc caaggacaga
     1141 ttacagcaga agtcagtcct gggatgagct gttgttccct gagggcatgg ggatgcttat
     1201 cagccttgtt tcctcaatgt gttgcttgga ggagaaacat aaagggaagc tgagagggat
     1261 gaggggcagg actcagagtg gaagggacag agcagtgctg tggacacaga cttcattaca
     1321 caccatctct tatattctgg aagtgctcct gcctgagaag atgctcatgt cagaaaaaga
     1381 aaggaaaaga gaggctggtg ccctgttgga tgtgaagctg ttcttctcaa gggacaagac
     1441 cacacagtga gaagagatat gaaggtgtct ggtttgcttt tctgccaggg gtgtgcccca
     1501 tggcaggggg ttctactcac aggtaagggt gcccactttg actgggggtg gagaggaaca
     1561 caaaggtatg ctggagtttc ctaaagagga caggatcaag agatgagact tgaggtttct
     1621 gtttgccttt aggaggcaga aggtacattg agggacagag acttagcagc cagaatctct
     1681 cagcagtcag gagaagctga gaataggaga aaagctgcaa gcactccatg ttcacagtca
     1741 agtaaactga cttctatact ctaaagattg atgttcccaa tcatgacagg tgactctcca
     1801 aatagaactc aaacaggggt aggcggaaat atggctcagt tggtggagac ctgacaagtt
     1861 gaactcaatc cttagctccc acatggtaga tggagagaac aaaatccggt tggctctttg
     1921 ccctccacat aggtgctgtg gcctgcacct acatatgctc acagtgagac atgtgcctcc
     1981 acacaggttt gcagcataca ccttcacatg ggcagtctga gacacctgcc ttcagaaaca
     2041 cacatagaga acacataagg atgtgtagaa tcatttaaat tacacttgac tataattatt
     2101 gtcctgagct ccaaacctga gaaccatgta gataaaacat ggagacaccc atcctccctc
     2161 cctccctccc tccctccctc cctccctccc tccctccctt ccctccctcc cttccttccc
     2221 tcccctttct tttatttatc cactagtatt tgcatatttc caggaactga agctcccaac
     2281 aacctcagat taagccctgt cttcacagat tcttgattct agtggaccag aagtcagagg
     2341 atctggaaga tgatgtgagg aggtgatttg ttgtacaata gggaacagaa aataaaagtc
     2401 agaaactgag gactctctag aaaagtgggt cagagaggta tcttcccact aaatatggga
     2461 atgctacatg gaaatccagg caaacactga atagagaatt gtgcagagag ttgacaacac
     2521 agtgagagac tctgagggaa tggaggtcat gttgctcacc tccattaagc aggggctaca
     2581 catcccttcc caagacgtaa gctgagtgct gatcacacct gcttaatact gaggatttct
     2641 ctctcttttt cctttagcct ccttcttaac ctgctggtat ctgtctacca cttccaaagt
     2701 caccattgaa ttattgccat cccaagtggt tgaaggagaa gatgttcttt tccttgtcaa
     2761 taatctgcca gggaatctta cagcctttgc ctggtttaaa gggaggacaa ataggaaaca
     2821 tggaattgca ctgtatgcag tggcgtctga cttatatgta cacagcgata gagagacatt
     2881 gtacaacaac ggatccctga tgatccacaa tgttacccag aaggacagag gttattacac
     2941 cctacgaacc ttcaataaac atgcagaaac tgtatcaaca acattcacat tcctccacgt
     3001 gaaccgtaag tgattctttg tgaacttggg gtgctgggtg ggtctctttc cactagacat
     3061 acagataagt gtcaggcctg gactgtgcct atttttccct cgacattgtg cccatgttta
     3121 ggtttgagca tttatcacag gacacacgtg ttagagaaca gtggcaatgg tcagaattct
     3181 tcatttgatt tcaccttgta ggcaagtgga tacaagctgg ataactcagc caaggatatc
     3241 tgcctagact cttgagattc ttagcaggaa tgtgttcttg agagagaccc tgagaaaatc
     3301 agtgttggtc atgattgaga aaaaatggga tcctcacaga gagttgagca ccaggaagcc
     3361 cttgttctag acccctgtcc cagactcaac ttctaatgtc cttgaggagc actttacaaa
     3421 ggttgatttt taacttcctg ttggcaggga acagtggttt tgagtagtca aagtcttgtg
     3481 ctttgtcatg cacaaggctt atgcactgcc atgagtcacc attaggctag gcccacggga
     3541 catctccagt gactcagcag taagagcata ggtgtaaatg tgccctgtcc atttactaac
     3601 tgtcctgatg gggttatgag acttccagga tggtcagcat ctctaaagat agggacagag
     3661 gatataggtc ctcctgataa ttgcttgtcc tctggggtct agctcaggga attctctcca
     3721 caggcaaatg ggaacagact aaactgattt ggacagctcc ccagacctga actccagttc
     3781 ccctagtggt cagtacttgc aacatcagga cacaaatcaa tacccagaaa aaagtaattg
     3841 cctgaacgag gaatttactt agaagcaggg atccacccat agttctatca acatggaact
     3901 cactgacaaa tcattctcag acctactgtc tgcttaattt gtctgctaca ctgccaaggg
     3961 atcgatcatg ttcaattact cctttgatgt atttcctttg ggaaatatag gctagccatg
     4021 gagaatccat tagacagagg cccaaggcat ctcagaaata ccagggagct catggacaga
     4081 cccaccacac agctcagcaa gtacagggat tgggagaatt ctcttgaaat cttgtatggg
     4141 atgaaatagc tcagcctttt cccaggaatc atgtcacttc cacctgcata cccagggcat
     4201 gagactcctg acacatcctg ggcctttgtc ttgggtcata actctgactg gtaactcctg
     4261 tgagaataga tatgccccct ttcccacccg ttattcagct tgttcctttg gaatctcaca
     4321 ggcatccctg tcaaattcca tctttccagt gcatcgagaa cacggggaag acagagtgca
     4381 tagcccagtt gctgtgtcac acaattgtgc agagtttcct tttttggaga tgactgatca
     4441 aggtcaggat atagcagaga taagcctcag tgtcatcttc tattatctca ggacacatgg
     4501 atggtcatca gccttggtgc tcactctgtg ttctggataa ttgaaacaaa aggagcggag
     4561 agggacctgg ctcagcccca agagtggagg ggacagaata gtgtttttat agagtaacac
     4621 cctcagacca tgtgactctt ggagatgatc ctgcctgagg gaggaggctc agatcagaga
     4681 gtggaagcac aagagaactg gggagctgta ctggaacata tgtgccgcag aagggcagat
     4741 catgccatag agaccaggca ggcatctttt gtaccctctg caaagggctt accacccatc
     4801 agggacttat gctcacaggt gagaggagaa aactcaccta ctgtctggag tctcctgaga
     4861 ggcagaaaga gctgagagga atctcagggt ttggagtgga gaatacacag ggggccagag
     4921 gcttagcaga agcaggagga tcttaatgaa tgaaaaaaag tagtgagagg gagaggttgt
     4981 tcttacccaa tgttaatcag catggccaca gtattctgaa gaatgttgtt ctcagctatg
     5041 acatcccaaa taagaaacca aggtggtgtt gatcagtgac atgattgaat gaatatatac
     5101 atttgtttta tattctgata agcagagagc agtgaacaga agacttctga cctccaccta
     5161 agttctgtgt tctgcatcca tccacactga agtagtcctt gtattcaatc tcacacaaaa
     5221 tataatttgt aaataattgt aaaaaccaaa gcaaatgcaa tgatttatca aatctacgga
     5281 tttcttaagg gaattcatgg ccacacaagg tcctgcacat tcattcattc attcattcat
     5341 tcattcctta tttattgttc acaggtagct aattttttaa aaagataaca tttcttaaaa
     5401 atataagaca aatcgtagtt cttatgatgc cccagtcttt ttttcttttg tttttgagaa
     5461 aggttttctt tcttttcttt tctttttctt tttttggttt tttgagacag ggtttttctg
     5521 tgtatccctg gctgtcctgg aactcactct gtacggctgg cctcgaactc agaaatccac
     5581 ctgcctctgc ctccctagtg ctaggattaa aggcatgtgc caccactccc ggctcttttt
     5641 tttttattag acattttctt catttagatt tcaaatgcta tccccaaagc cctctatacc
     5701 ctccccccat ctgtccccaa ccaccatcct gcttcctggt cctggtattc ccctgtactg
     5761 ggccatatga tcttcccaag accaagggcc tctcctctca ttgatggcca actagaccat
     5821 cctctgctac atatgcaact agagatgatg ccccagtctt aatggactgg aaaatagatc
     5881 agtcaaagaa agctggatga actacaagag gaagcaaaca ataacaacaa cagcagcagc
     5941 agcaaccacc accaccacaa caacaactct accaccacca ctaagaagtc agagagtaaa
     6001 acctcagggt ctgtggggga aaagatgggg aggcatcacc ccaatatcaa tctacattga
     6061 atggagcagg gatctgagag cagtgaacca gggctatgtt gacacctgaa gagagagcaa
     6121 caaactatga aaaacacaag tgcgtggaca cagagttgga tgggaagaca catagctagg
     6181 gtgaataatg gacatacccg ctcagaactg tgtctcatct tacaaaaaac tgatggtgcc
     6241 aatttattgt ctctctctct ttctttcctt ctagccttcc tttggaactg tgggcgcttg
     6301 gtcacctctt cccagccccg tattgaatca ttcccctcca tcgttactga agggcaacat
     6361 gttattctac atgtctacaa tatcccagag aatcttcaag gttttatatg gttcaaaggg
     6421 atgaccgtgc acaggcacct tgagattggc cgatacacaa taggcaggaa gtcaagtgtg
     6481 tttgggcctg catacagcgg tagagagaag ctggatagta atggatccct gcggattgaa
     6541 aatgtcactc aaaaggatgc tggattatac accctacgag tactgggtac agatatgaag
     6601 agtgaagaag cacatgtaga actccaagtt aacagtaagt gatttcctgg gatccttcat
     6661 tgatgggtgg ggcttagata cacagaactg tcatgtttgg tctgagcctc acttctttct
     6721 gcactgtgtc cccatgttca ggtttgagca cttagtgcca gacaaacatg tcttttacat
     6781 caagaaacaa atggccatag ctcagactcc atattctgag tccacctgca tcaagaaaga
     6841 ccctgatggt aactcagtca aagatgtcag gctcttccca gtctcttggg gctctaaacc
     6901 agagagctca caccttgtca tctttcgaag gctggactaa attgaccccc tggagcatat
     6961 ttccagtcct ttattcttaa ttcctcttaa agctgatggt ttttggctgt ccatgtcaat
     7021 ctgcaatatt aattagctgc aaattgagat tgtcataaat aaaatccagg aactggtgca
     7081 gagaccatgg aggagtgctg cttactggct ttctcattct ggcttactca ttctgctctt
     7141 atatgactca ggacttgtag cctagtagta gaactgcttg cagtggtcta gacatcccta
     7201 gttaaaaaat ataatacagg cttgcccaca ggctaatgta ttggtgacat tttcaacaga
     7261 ggccttgtct ttcaaaagga ttctacattg tgtccagttg acataaaacc agctacccta
     7321 acaccccaat gtttcctaaa atctgaacct gccctgaaga tcaggttgtt ccccaccctc
     7381 actcaactcc aatccagtgg actgccagaa aaagcagcaa caacacatag aaggtgaagt
     7441 cagggcttaa ctggagccag agagcaaaaa taagaaataa aacaaacaaa caacaaacaa
     7501 caacaaatgc aaaacaagca atgaaagaga gagtagtata gagacgagag agaaggaggg
     7561 aggggggaga tgtagcgagt gagagaggga gggagtagga agggaaggag ggagggaaga
     7621 gggtagagag agagagagag agagagagag agagagagag agagagagag agagagagag
     7681 agaaaagaaa aagaaaaaga aagaaagaaa gaaagaggga gagggagaga gagagagaga
     7741 gagagagaga gagaaagaaa gaaagaaaga aagaaagaaa gaaagaaaga aagaaagaaa
     7801 gaaagaaaga aaggaaagaa ggaaggaagg agaaatctgg gacctgtaga cttcagggct
     7861 tcatctcaaa cctgagtgtt catgagtgtg tgcagtgtct gagtgagtgc agtgaggaag
     7921 cagccatgga gacacctcta tgtagatgaa atgatgcttt cagggatgct gagagaatgg
     7981 aggacatgtt tctcactttc attaagtggt atccatactt gagtctctag gctgagttaa
     8041 aaatccatct actcaggaca gaggccacca tctttgtacc aagcctagtg gtctgtatgt
     8101 gacaactttt tgtcttttcc cttccagacc ccgcttttca gtgctgtaac cctagcacct
     8161 cttccaaact catggttgaa gcagtgcctc gatatgttgc tgaaggggaa agtgttcttc
     8221 tcctcgtcca caacctgcca gaagagttaa tatcctttac atggtacaac tcaatgtata
     8281 gggtccctgc ctttaaaatt gtagaattca atgtaatcag gaatatcacc acctggggag
     8341 atgtgtacag aggaagagat acggtgtatg ccaacggatc cctgatgctc caggacgtca
     8401 ctgaggaaga tgcaagaatg tacacactag aaactttaaa cgtaaactac acagttgaaa
     8461 gagcacatgt gcagttttat gtaaacagtt aagtgactct caatggactc tggttgctat
     8521 gtgtgactta ccctacttcc tacactagac tgtcaggact gggttgtgcc tgctctctcc
     8581 cctgctgcat tgcatctact tactgtagga tacgtacttc gtagacaagc agcagtcaat
     8641 cagaatccct caccagtctc tacctccaca gagaagaatg tgtgtgggat aactcagcat
     8701 gagggcatca gcctcagtgc agactcttgg ggttctcact atgcacatgg ccctaagaga
     8761 gaccttgtgg gagccaggca agcactggat gagggagcta tggggtcttc acagagagta
     8821 ccagggaaca ctggctccaa attttgcctc tggctggagt ctaggtcaca ttgggagcat
     8881 tatgttaatg cacggtgttg acttcctttc agaactggca gggatcgagg ctttactgat
     8941 tgtccaactc ccatagagtg tgggccagct gtgtactgcc atgatagctg ggtccatgta
     9001 ggccatctgt gcatcatctt ctactgagtc tcagtggtca ggtgccagaa cagaagccaa
     9061 ctacatgtcc tgaatctagc ctagacaatt ctcttttgca gtcaaataat aatacacact
     9121 gccaatttga gcagctcctc catcccaagg tcaggccatt gcttatacct gagcttaact
     9181 cccaggcaca gcggtgacca tttatcacat gttttgttat atgaaaactg agacatagga
     9241 aacacagtgg ttaaatcagg gacatacata caggccagca gtgttgagca aaagcacaag
     9301 atatatctat agttacagtt caaacttctc tctcttggag gctttttaaa gtatttacta
     9361 aaggggggct ggtggaactc tctgaagaat tattgtcact tggaccctcc tttgtttttt
     9421 cacagagcct gtgacacaac cctttgtgca aatcactgac accacagcca atgcacaaag
     9481 atctttgacc ttcacctgtg ttacacctga cattgcaacc tccatccttt ggttcttcaa
     9541 tagccatagt ctgaagccta cagaaaggat aacactgtcc cctacgaagt gtggcctccg
     9601 aatagatgat gtcagaagtg aagatgctgg aaattaccag tgtgtggtcg tcaaccgaaa
     9661 tggtgatgca aaggccagtc accctatcag gtggccatga tgagtaagcg accttcctct
     9721 catcctacac tagaatggtg gcgtttcttt attgatggag caaagctatg tggtgaaaat
     9781 gatcatttac tactcaggtg cagccggcat gatgacacat gcctgtgatc ctgggatata
     9841 catgtgtata agaacaaggc aggatttaaa gtgagactct gtctccaaag caaagcacag
     9901 actcaataca gcaaacagga tcacaaagtc atcaacagct taggttgtgg atcaaatata
     9961 tagctaacca tctgaatcca caaaaccctc tttcaggaac ccccaaacct tggatgcttt
    10021 gagtctgctg tgataaagac atcctttatt tgctaaaata tatcccatgt ttaactaatt
    10081 cagctaacat taatggttac tagagatcat tcagacattc agtgaagtga gagagagtga
    10141 cagaagaagg gaatgcaagg tctaaaattg tggacataac tgtttgctac atagttttga
    10201 tcctcagctt gattgatgca cagatgtaaa atccatggtg taaatccttg ccccaacctg
    10261 caggatttaa gcaacagggg tctcggggaa gggagcaaca gtaacaaatt gtgatcagga
    10321 gatgtgaagg aaggagacaa gacaaaaaat tctgttcaag tctcatttac tcttgggaaa
    10381 cagagggctt ataaagctga aaaccacaaa tggtatttgc tcaggtgcac aggccaaaca
    10441 gcccctatca taaaatgccc caagtcaaca gaagcaagat agtagaagaa acaagagtgt
    10501 taattaaaag atgatggccc agggacaaga cagaggctga gatgccagtg gcttttgggc
    10561 cccaacaaat cctgattctg tgatctctat tctgagagtc gcattcacag tgggaccttg
    10621 catgattctt tttcctgtta atatgtttct ttctttttgt tcttctttta tccattgcat
    10681 tcctaccaca ctttcccttt cctcccatcc tccccaacat cccct


-> #

* PSG31; predicted CDS, predicted translation, gene sequence. *

-> SOURCE :-

HTGS SEQUENCE = AC134475.3 (10000-70000)

join genomic sequence (3923 - 3986, 5262 - 5621, 19366 - 19725, 34382 - 34741, 36822 - 37172, 40760 - 41119, 42413 - 42763, 47310 - 47669, 49090 - 49443, 50473 - 50756)

-> CDS (SPLIT INTO EXON FRAGMENTS) :-

>Exon1(L)
ATGGAAGCATCCTTTGTGCTTCCATGCAAGTGGTGTACTCACTTGCAAGGGCTTCTGCTCACAG
>Exon2(N1)
CCTCATTTTTAACCTGTTGTCACCTGCCTGCCACTGCCCAAATAACCATTGAATTAGTGCCACCCCATGTGATTGAAGGAGAAAATGTTCTCATACGTGTCAACAATCTGCCAGAGAATCTTACAACCTTAGTCTGGTTCAGAGGAATGAGGATTAAGAGCCCTCAAATTGGACAATATACACTGGCCACTAATGTTACTGTGCTGGGGCCTGGTCACAGTGGTAGAGAAACTTTGTACAGCAATGGATCCCTGCAGATCTACAATGTCACCCAGGAGGACATAGGATTCTACAGCCTACGAGTCATGAATAGACATGGAAAAATTGTGTCAATAACATCCATATACCTCAACGTGTACT
>Exon3(N1*)    
CCTCCTTTTTAACCTGCTGTCACCTGCCTACCACTGCCCAAATAACCATTGAATTAGTGCCACCCCATGTGATTGAAGGAGAAAATGTTCTCATACGTATCAACAATCTGCCAGAGAATCTTACAACCTTAGCCTGGTTCAGAGGAATGAGGATTAAGAGCCCTCAAATTGGACAATATACACTGGCCACTAATGTTACTGTGCTGGGGCCTGGTCACAGTGGTAGAGAAACTTTGTACAGCAATGGATCCGTGCAAATCTACAATGTCACCAAAGAGGATATAGGATTCTACAGCCTACGAGTCATGAATAGACATGGAGAAATTGTGTCAATAACATCCATATACCTCAACGTGTACT
>Exon4(N2)
CATCTCTTTGGACATGTGAGCACCCTTCTCCCCATGCCAAGCTCACCATTGAATCAGTGCCTCCCGGCATTTCTGAAGGGGGAAGTGTTCTTCTACTGGTTAAAAATCTCCCCAAAAACCTTCTATCCCTTTTCTGGTACAAAGGAGTTATTGCAGTGAAGAAATTTGAGGTTGCCAGACACATAAAAGCCACAAATTCAAGTGTTCCAGGGCCTGCACACACTGGTCGTGAGACAGTATTCAGCAATGGATCCCTTCTGCTACAGGAAGTTATGCAGAGTGATACTGGATTCTATACTCTACGAACTATGAGTACAGATCTGAAAGATGAAGTAGCACATGTGCAGCTGTACATGGACA
>Exon5(N3)
CATCCCTTTCTACTTGCTACCAACTTTCTCAAGTCAAAATTGAATCACTTCCTCAAAAAGTTGCTGTAGGGAAAAGTGTTCTTCTTCTGGTTCACAATTTGCCTGAAGACTTTCAAGCATTTTTCTGGTACAAATCAGCATATAGAAGAGATACATACAAAATTGTAGAATACAGCAGAGCCATGGATACCACCATCATGGGGAGTGCATACAGTTTAAGAGAGTTTATATACAACAATGGATCCATGCTGATAATTGATGTCACTGTGGATGATGCAGGATTCTTTATGCTAGAAATTTTAAGAAAAGATTTCAAGATTGAGAAAGCCTACATTCAACTCCATGTAAATA
>Exon6(N4)
GCTTTGTTCAAAACTCCAAGGATTCTGGCTCCACTGCAAGGCTCAGTATAGAATCAGTGCCCCCCAGCATTGTTGGAGGGGAAAGTGTTCTTCTACTGGTTCACAATCTCCCAAAAAATCTTCAATCCCTTTTCTGGTACAAAGGTGTAATTGCAGAGGAGAAATCTGAGCTCATCCAACACATAATAGCCACAAGTTCAAGCTTGCCAGGGCCTGCACACAGTGGTCGAGAAACAGTGTACAGCAATGGATCCATGCTGCTCCAGAGGGTCATGCACAATGATACTGGATTCTATACTCTACGAACTATAAGTACAGATCTGAAAGATGAAATAGCACATGTGCAACTCCAGCTGGACA
>Exon7(N5)
CCTCCCTTTCTACTTGCTGTCACCATTTGCAAGTCAAGATCGAATCACTTCCTCAGAATGTTGCTGTAGGGAAAACTGTTCTTCTCCTAGTTCACAATTTGCCTGAAGACTTTCAAGCATTTTTCTGGTACAAATCAGCATATAGAAGAGATACATACAAAATTGCAGAATACAGCAGAGCCATGGACATCACCATTATGGGGAGTGCATACAGTTTAAGAGAGCTTATATACACCAATGGATCCATGGCGATGATTGATGTCACTGAGGATGATGCAGGAATTTACATGCTAGAAATTTTAAGAGAAGACTTCAAAATTGAAAAAGCCTATGTTCAACTCCTTGTAAATA
>Exon8(N6)
GCTTTGTTCCAAACTCCAAGGACTCTGGCTCCACTGCAAGGTTCAGTATAGAATCAGTGCCACCCAGCATTGTTGAAGGGGAAAGTGTTCTTCTACTGGTTCACAATCTCCCAAAAAATCTTCAATCCCTTTTCTGGTACAAAGGTGTGATTGCAGAGGAGAAATCTGAGCTCATCCAACACATAATAGCCACAAGTTCAAGCTTGCCAGGGCCTGCACACAGTGGTCGAGAAACAGTGTACAGCAATGGATCCATGCTGCTCCAGAGGGTCATGCACAATGATACTGGATTCTATACTCTACGAACTATAAGTACAGATCTGAAAGATGAAATAGCACATGTGCAACTCCAGCTGGACA
>Exon9(N7)
CTTCTACTTGCTGTAATCTTCTCAGCTCTGATCAACTCATAATTGAACCAGTGCCTTGGAATATTGCTGTAGGGAAAAGTGTTCTTCTCCTTGTTTGCAATGTGCCAGAAGATGTTCAGACATTTTTCTGGTACAAATCGGTGTATAGGACAGATATTTTTAAAATTGCAGAATATAGCAGATCCATGGAATCCACTATCTGGGGGCTTGCACACAGTGGAAGAGAGGTGGTGTACACTAATGGATCCCTGCTGATCCAGAATGTCACTGAGCATGATACAGGATTGTACATGTTAGAAATTTTACATAAGGACTTCAAACTTGAGAGAGCACATGTGCAAGTCCATGTAAATA
>Exon10(A)
ACCCTGTTTCATGGCCTTTTGTGCGAGTGACTGACACCACAGTCAGAGTACAGAGCTCAGTAGTCTTCACTTGCTTCTCAGCTGACCCTGGAGTCTCCATCCGTTGGCTCTTCAATAAGCAGAGTCTGCAGCTCACAGAGAGAATGACACTTTCCCCTTCAAAGTGCCAACTCAGCATAGATCCCGTCTGGAGGGAGGATGCTGGAAAGTATCAATGTGAGGTCTACAACCCAGTCAGTTCAAAGTCCAGTCTCCCAGTCTGTCTGTCTGTGATGGAAGAGTGA

-> TRANSLATION :-

MEASFVLPCKWCTHLQGLLLTASFLTCCHLPATAQITIELVPPHVIEGENVLIRVNNLPENLTTLVWFRGMRIKSPQIGQYTLATNVTVLGPGHSGRETLYSNGSLQIYNVTQEDIGFYSLRVMNRHGKIVSITSIYLNVYSSFLTCCHLPTTAQITIELVPPHVIEGENVLIRINNLPENLTTLAWFRGMRIKSPQIGQYTLATNVTVLGPGHSGRETLYSNGSVQIYNVTKEDIGFYSLRVMNRHGEIVSITSIYLNVYSSLWTCEHPSPHAKLTIESVPPGISEGGSVLLLVKNLPKNLLSLFWYKGVIAVKKFEVARHIKATNSSVPGPAHTGRETVFSNGSLLLQEVMQSDTGFYTLRTMSTDLKDEVAHVQLYMDTSLSTCYQLSQVKIESLPQKVAVGKSVLLLVHNLPEDFQAFFWYKSAYRRDTYKIVEYSRAMDTTIMGSAYSLREFIYNNGSMLIIDVTVDDAGFFMLEILRKDFKIEKAYIQLHVNSFVQNSKDSGSTARLSIESVPPSIVGGESVLLLVHNLPKNLQSLFWYKGVIAEEKSELIQHIIATSSSLPGPAHSGRETVYSNGSMLLQRVMHNDTGFYTLRTISTDLKDEIAHVQLQLDTSLSTCCHHLQVKIESLPQNVAVGKTVLLLVHNLPEDFQAFFWYKSAYRRDTYKIAEYSRAMDITIMGSAYSLRELIYTNGSMAMIDVTEDDAGIYMLEILREDFKIEKAYVQLLVNSFVPNSKDSGSTARFSIESVPPSIVEGESVLLLVHNLPKNLQSLFWYKGVIAEEKSELIQHIIATSSSLPGPAHSGRETVYSNGSMLLQRVMHNDTGFYTLRTISTDLKDEIAHVQLQLDTSTCCNLLSSDQLIIEPVPWNIAVGKSVLLLVCNVPEDVQTFFWYKSVYRTDIFKIAEYSRSMESTIWGLAHSGREVVYTNGSLLIQNVTEHDTGLYMLEILHKDFKLERAHVQVHVNNPVSWPFVRVTDTTVRVQSSVVFTCFSADPGVSIRWLFNKQSLQLTERMTLSPSKCQLSIDPVWREDAGKYQCEVYNPVSSKSSLPVCLSVMEE

-> GENOMIC SEQUENCE :-


        1 tctcataatc agccaccaaa accagacact attgcatatg ccagcaagat tttgctgaaa
       61 ggaccctgat atagctctct tttgtgaggt tatgccagtg cctggcaaat acagatgtgg
      121 atgctcatag tcatctatag gatggaacac agggccccca gtggaggtgc tagcgaaagt
      181 acccaaggag ctgaaggggt ctgaaaccct ataggtggag caacaatatg aactaaccag
      241 tacccccaga gctcgtgtct ctagctgcat atgaggcaga agatgggcta gtcagccatc
      301 attgggaaga gaggcccctt ggtattgcaa actttatatg ccccagtaca ggggaatgcc
      361 agggccaaga agtgggagtg ggtatgtagg ggagcaaggc agggggaggg tatagggaac
      421 tttcaggata gcatttgaaa tgtaaatgaa gaaaatatct aataaaaaat tttaaaaggc
      481 ccattcaacc tgaatgttag caaggagtaa tttctgtttc atcatggctg ttcccgtata
      541 aagacagaag gccagagcca gaacaatagg cccaccttga gttgcacaga gtcaccatgc
      601 agatacctaa gctatccagg gtatcctggt gtgctccaag cacattcaac ctggcccaaa
      661 attgagctag aatgtgttgg aagagctttt ttattgaaag gctcatggtg atagaggcac
      721 atgggacatc tcagattcat gctcagtgaa tactgtctgt ctgttttggg tttatgctgg
      781 tgatggatca ggggcttgtg catgcttgtg catgctaact gaaatgatag catagctcat
      841 ggccttctgt agaacagaat ttccccttct atctgttgat ataacatgtg gcattattct
      901 gtttgttcca gatggttcaa atgtcttgtg cttatccttc ttggatattc atttctatcc
      961 aaatacaaac atcaacctcc tcagccatgt tgcctttcac ccccccccat gggcagtgca
     1021 tgcatcttgg tgcatcaaca ggaaacctca atcatccttc taagtgtgct ttatcaccaa
     1081 catcactact cataatagca gatcagattc tatgtatcct ttgtctggta ctatgccatg
     1141 aatcttgaag ggaacacatt gaagaaaatt acaggtcttt gaaaatgaat ctgtgaaaca
     1201 tcagcactga gtcttggggt gaagccttga atttatgaat agacagagaa gctaattccc
     1261 agcctatgtc catttgtaca aaaaaatccc agttccctca tgacagtcca acactgtttc
     1321 ttccccctct tcttgcattt cggatttcta ctgtacatcc gtgaactgta cttagaatgt
     1381 gaagttaggg gaaacttccc aggtggagag actgttctta aggacaagta gagttttctt
     1441 ctgccaataa attatgcctt tctgtcttca acatttgatt tcataatctt catgacacag
     1501 aaggaacacc cagatcttta aatgatgctc atgttctttt accccaatga ttctcccaga
     1561 tctactcttg tatcaggtgg tgatcagctt catctacttc caatagagcc agaagatgca
     1621 gttgatgaat gtgcctggga gttatttcct gagtcagaat ggaactaatg ttttgatggt
     1681 tttgtttgaa ttagtcttca caatatcagt ggtgagcatc agaacagtat ctgggaaatg
     1741 tgaagcgcat aaccatgaga tagatgccca gagatgtgct tgactctgaa gatccagcta
     1801 tgagggacag cagcacatgt catgaagata ggaaacagaa caggactctc acttaaaaat
     1861 tgagaaattt tgtggagtct ccctacggag gaggacttaa gagtttgaat cagtgtcatg
     1921 gcatgaacca gttaacttga cccagcacaa aattatggag atatcaacta taaacatttc
     1981 cccaaatgag tactgtctta tcaaatccca tagtcgacat atctatgggg gaatatccta
     2041 actaatgcag gagaacccag gccactgtgg gcagtaccat ataggcagat gatcctagtt
     2101 tttttttaat taggtatttt cttcatttat atttcaaatg ctatctcaaa agtcccccag
     2161 accctcccca cactccccta cccacccact cccacttctt ggccctgaca ttcccccata
     2221 ttgaggcata taaagtttgt aagaccaagg ggcctctctt cacaatgatt tataagaaaa
     2281 ctaagtaact gtgagtcaca gtgtaaaatg gggaatgtgt cagcaaacag catgttttct
     2341 gccttgaatt tcttcagtat aatattatta ctcagccttt taaggaaaat ggatcctttc
     2401 ctctcccaga ctgctttcat tcaggatata cttataatag gaagagaccg aaacctagaa
     2461 aagtgtatag gtaagagcgt ataacacatg cattagaatc aatgttctct gtactgaaca
     2521 gcagaaccct tgcaaaccct ctaggcaaaa gggaagaatg tagacatcag agaaggtcca
     2581 gaaaatacaa gggaagccca tacacttatg tcttttcctt tgaataccaa gaaaaatgtc
     2641 tatgtattta cctatgaaaa tttgcagata aacctcttct aaagagaatg cccatccttt
     2701 ggaggaccac tactttcaac tttagtccag gtcttcccag gaaatatttg gaactgtatt
     2761 tagtcttgtc ctatgctaga tggaattagg agatctgcag tgcacagtga gcaagatgac
     2821 aggaccggca tcccacctct gcttaagtga tcagagcagg tcacatttga cttgttgatc
     2881 atgcatactg tatgactaga catgagattg cagttctccc agtgatctac agggggcaat
     2941 atcagaacac ataattaata ctcagcagag tgtttaagcc atgtcttgcc cttgtagact
     3001 ggtttttatc cttaagtctt ctaacccagt gatcttactc tagaccttac tctgaactac
     3061 cagctacttc ctgtgcctga gaacacctct ctatctgagt aacctgggag accacatcat
     3121 ccaggcttct cttataaggg tgataccact gagaagtcac ctagacaatg gacatagatg
     3181 accaaagaag accatagagg aaatgggctc atccaacaca cagttcagac agcacatgaa
     3241 gctggaaagt ttcattgaaa ccctctgtag gaaaaaatgg aacacaaagc tctttctaga
     3301 acgcatgtca cctctttaac aacactgaag acatgaaact cccgacacaa ctgctatagg
     3361 acatttctcc tgcatcatga atttgactgg tgataaataa ttgctattaa ttcctagaga
     3421 ccactcagct ggtccatttc tggcccccag agacatcttt gtcacctcct gctgggaatg
     3481 aatctcacct tcccagagct gtgagtacac aggacagatg gggtgctcag ctgagtctct
     3541 ttgtccaaag ggcacctaag cgggatggag actccctctt tgatgctgac agactcaagg
     3601 ccatgattca gcagatgtca gccctaggat gagctgttat tctctgaggg catggggatg
     3661 ttatcagctt tgttgctctg catttcttgg aggtaaaaca taaagggaga caagttgaga
     3721 tggattcagg acagcactaa gagtggaaag aacagaacag tgccttagac acagacccca
     3781 ccacccagag cccattggat tctggaaagt ggtccttcct tgggagacac tcagataaga
     3841 agaaggaaag acagaagaac ctgggtgctg tgctagagct aaagcttttt tccagaggga
     3901 gaacagcaca gctagaagag agatggaagc atcctttgtg cttccatgca agtggtgtac
     3961 tcacttgcaa gggcttctgc tcacaggtaa gtgtaccaac tttctgagtg tggaggtagg
     4021 gaaactcaga agccatctga gatctcctaa agagggtagg agcccaagaa gaaactcggg
     4081 ggtttgtttg cagctatagg ttagaatgta cattgaggga tagaagcata gaagtccgaa
     4141 tctcaggaat caggagatga tgaagaatgc aaaaatcccc aaccatttac tcttcataag
     4201 tcacaagtcg ttcataatgg cttccatatt ctgaagactg atgttcccaa tcatgacagt
     4261 gggactctgc aaatagaaat taaaaaagat ggggcagtga gatgtctcag tgtttctata
     4321 tgtgacaatc tgaacttatt ctttaattcc tacatggtaa atggagagaa gagactcctg
     4381 aaaaatgaca aatgtgctca tacatgatcc caccatgaga gatgttctcc cacacagcac
     4441 tgcacagtaa gacaattatc atcacaaaac actcatacaa cacatgagaa aatgtaaaaa
     4501 acaaaaaatc aaaccaaacg tgaatacatt tatttttgtt aatgccaaat ctggtaacta
     4561 tgtacataaa cccatgtgct attccttcct tccttccttc cttccttcct tccttccttc
     4621 cttccttcct tccttccttc cttccttcct tccttccttc cttagatttt tgtccctccc
     4681 tccatcccac ctttccttcc ttccttcctt ccttccttcc ttccttcctt ccttccttcc
     4741 ttccttcctt ccttccttcc ttcctttatt tttcccctcc attcctctct ccatccctcc
     4801 cttccttctg ttcttgactg gtgtctgtgt ctcttacagg aattgaatct tccaaagata
     4861 acagactaat agatcagtgt ggctcctcaa aaaccactgg atgtagtgca tcagaaatca
     4921 gatagtctta taaatgaggt catagtttcc ctagaaccac acaatgaaca ttgaaaaagg
     4981 tcagaaagtg actacccccc tagaggaata cgtaagtgga gcattgaccc ttacaccaaa
     5041 cactcgttta tggaggaagg atgtggggat actaaacagt aaatcagcca gcacctgagc
     5101 aaagaatccc atagagagga aaggacatag gtgttctgag gtagtgtagg tcatgatgtt
     5161 gaacttaatc aaggaggatg gacaaacctg tacccacaag cctaacctaa gtaataaata
     5221 catctgttca atattgattg ttttactgta ttcctgccta gcctcatttt taacctgttg
     5281 tcacctgcct gccactgccc aaataaccat tgaattagtg ccaccccatg tgattgaagg
     5341 agaaaatgtt ctcatacgtg tcaacaatct gccagagaat cttacaacct tagtctggtt
     5401 cagaggaatg aggattaaga gccctcaaat tggacaatat acactggcca ctaatgttac
     5461 tgtgctgggg cctggtcaca gtggtagaga aactttgtac agcaatggat ccctgcagat
     5521 ctacaatgtc acccaggagg acataggatt ctacagccta cgagtcatga atagacatgg
     5581 aaaaattgtg tcaataacat ccatatacct caacgtgtac tgtaagtaat tatttgttat
     5641 ctctgggtgc tgggtgggat tcattttact agacacacaa agaccccaaa atgttttata
     5701 ttattagaga ctgtggtgga ggatgttgtt tcgctatttc tttctctgac catttatcat
     5761 ttgtataaag gaaggctttt gatttgtttg aattagtttt atatccaact actttactga
     5821 agtggtttat caactgtaga agttctctgg ttagaatttt ttaggtagat tatatatact
     5881 atcatatcat ctccaaatag tgatacctta acttcttttt gccaatttgt attcccttga
     5941 tcattttttg ttgccttatt actctaacta gtacttcaca tactatatag aatagatatg
     6001 tggagagtgg tcagccctgg gtttagtggg atggcttcac aaatctatcc atttcatttg
     6061 aaattggctg ttgatttgct gtatattgct tttattatgt ttaataatgg accttgacag
     6121 gcgaattttt tagttcgagg ccagcctgtt ttacatagtg agttccagga cagccagggc
     6181 tacacaaaga aaacctatct tgaaaaaaaa aaaaaagaat tgaccttgaa tttctgacac
     6241 atgaagacgt gttgtatttt gttaaatgct tttcagcatc taatgaggtg gtcgtgtaac
     6301 ttttttcttt gagtttgttt atatagttta tatagttgaa gaatttttat attttgaacc
     6361 aaccttgcat ccctgggatg aaaactactt gatcctggtg aatgatggtt ttgatgtgtt
     6421 cttggcttct gtttgcaaga attttactga gtatttttaa actggtattc ataagtgaaa
     6481 ttggcctgag attctatttc atttttggag tcttgtgtgg tttaggtatc agagtaattg
     6541 atgcttgata caatgaatta ggtagtgttc ctttagtttc taatttaatg caaaatttga
     6601 ggaaggctca tattagctct tctttgaagg tatgggagaa ttatgcacta aagccatgtg
     6661 gcccagactc tctctctctc tctctctctc tctctctctc tctctctctc tctctctctc
     6721 tctctctctc tctctttctc tctctctctt tctccctccc tccttttcct ccctccctcc
     6781 ctccctccct ccctccctcc ccccccccct ggttggaaaa ttttaaagaa ttcttctatt
     6841 tccttaggag atatttgact gtttagatag tttacctgct ttggtttaac cttggtactt
     6901 ggtatctgtc taggaattca tccattttat ctagatttta ttaagtataa atttttatag
     6961 taggatccaa tgagtttttc tttttctttt tcctcagtca gtttctgtta tgtttctgtt
     7021 ttcatttttg accttgttaa tttgaatcct gtcttgtgcc ctttagttac tttggctagg
     7081 ggtttatcta ccttggtgat tttctcaaag taccagcttt tggtgttggt gttctgtgta
     7141 tttttctctt tgtttctact tagatgatta tggtcatcag tttgcctttt tcctgtcttc
     7201 tacttctctt gggtgaactt gcttcttttt ttgttttagg tttttcaagt gtactgttat
     7261 gctaccagtg taagatcttt ccaatttctt tatgagagca cttactgcta tgactttcct
     7321 cttagcactg ctttcattgt gtcccataaa tgtgggtatt ctgtgccatc gttttcattg
     7381 aattccagga agtctttaat ttctttattt cttccctgac cagtttatta ttaagtagag
     7441 agttgttcag tttctatgag tatgtgggtt tttggttgtt ttcattgtta ttgaagtcta
     7501 gccttagtct gtggtgatct gatagaatgc atgggattat gtcaatcata ttgtatctgt
     7561 tgaggcttat tttgtgagtg attatatggt cagttttgga gaaggtgata ataggtgctg
     7621 agaagaaggt atattctttt gttttagggt gaaatgttct gtatatatct gttaaatcca
     7681 tttggtttaa aacctttatt tgtttcactg tttctatgtt tagtttctgt ttcaatgaca
     7741 tgtctattgg tgagaatgtg atgttgaagt ttctcactgt gattttgtag ggttcaaggt
     7801 gtttggaatt ttagtatagt ttcttttaca aatgtgtata cccttgaatt gggggcatag
     7861 atgttaagaa tagacttttt cttggtagat ttttcctttg gtgaatatga actgtccttc
     7921 cccatgttca ttggtaactt ttggttcaat gtctatttta ttgggagagg taactcccac
     7981 ttgtttcttg ggaccatttg cttagaagaa catctagcca tttactctga ggtagtgtct
     8041 gtctttgtca ttgaattgta tttcttgtat gcaagaagat gctggatcct gtttgcatat
     8101 cctgtctgtc agctttgttt tttttttttt ttggagaaat taatctcttg atattatggt
     8161 gtattaaaga cagatgattg tcagttactg atatgtttgt ttttgcaggt ggcattatgg
     8221 tttttcattc ttttcttttg gttatgttgt gaaatgatta atttcttggt tcccccccac
     8281 acactttttt ttctattacc ctccatgtgc tgaaattttc cttctagaat cttctatagg
     8341 gctcaattgg taaataggta ttatttacat ttggttttta catggcatat tttggtttct
     8401 ctacctatga tgattaagac ttttttcagg gtatagtatc ctggataggc atttgtgtaa
     8461 tctttgggtc tacatagcat ctatccagtc tcttctggct tttggggcct ttactgagaa
     8521 gactggtgag cttttgatag gtctgcctct gtatgttact tggcattttt cctctacagc
     8581 ttttaacatt tctttattct gggcatagag tgttttgatt attgtgtaat gggaggattt
     8641 tctttgtgtg ttttataagt atcttgtaca tttatgggca agtgtttctt taggttggag
     8701 aaattttctt caatgatttt gttgaagata ttttctgttt ctttgagctg ggaatcttga
     8761 ctctcttttg tacctattat tcttcagttt ggtctattca ttgtgtcctg aatttcctag
     8821 atattttggg ttagcaggtt tttaattata ttttattttt taatcaataa aaaggttttt
     8881 ttcatcagta ttttctactt ggtagaaatg agctgctttc tagagctggt taatataatt
     8941 cagcttcaaa acccaaacaa gacagaatga accctcactc tttttttttt cttttcccaa
     9001 tattttctta ggtattttct tcatttacat ttcaaatgct atccgaaaag tccactatcc
     9061 ccccctcccc tacccacccg ctcccacttc ttggccttgg tgttcccttg tactggggca
     9121 tataaagttt gcaagaccaa ggggcctctc ttcccaataa tggccaacta ggccatcttc
     9181 tgctatttat gcagctagat gcaagagctc tggaggaact ggttagttca tattgttgtt
     9241 ccacctatag ggttacagac ctcttcagct ccttgggtac tttctctagc tcctcaattg
     9301 ggggccctgt gtttcatcca atagctgact gtgagcatcc acttctgtgt ttgccaggca
     9361 ctggcatagt ctcacaagag acagctatat cagggtcctt tcagcaaaac cttgctggca
     9421 tatgcaatag tgtctgagtt tggtggctaa ttatgggatt gacccctggg tggggcagtc
     9481 tctggatggt ccatcatttt gtcttacttc taaactttgt ctctgcaact ccttccatgg
     9541 acattttatt ccctattcta cggaggaatg aagtatccac gatttggtct tccttcttga
     9601 ttttcttgtg ttttggaagt tgtatcttgg gtattctagg tttctgggct aacatcccct
     9661 tatcagtgaa tgcatatcaa gtggtttctt ttgtgattgt gttgcctcac tcaggatgat
     9721 atactccaga cacatacatt tgcccaagac attcctaaat tcattgtttt cagtagctga
     9781 gtagtactgc attgtgtaga tgtaccacat tttctgtatc cattcctctg ttgagggaca
     9841 tttgggttct tttcagcttc tggctattat aaatatggat gctatgaaca tagtggagca
     9901 tgtgtcctta ttaccagttg gaaggaacat ctactgggta tatgcccagg agaggtattg
     9961 ctggatctac tggtagtact atgtccagtt ttctgaagaa ccacccgact gattcccagt
    10021 ggttgtacaa gcttgcaatc ccaccagcaa tggaggagtg ttcctctttc tccacatcct
    10081 caccagtttc tgctgtcacc tgaatttttg accctagcca atctgactgg tgtgaggtag
    10141 aatttcaggg tagttttgat ttgcatttcc ctgatgatta aggatgttga acattttttt
    10201 caagtccttc tcagcccctc agtattcctt tgttaagaat tctttgttta gatctgtgcc
    10261 cattttttaa tggggttatt tgaatttctg gagttctgct tcttgagctc tttgtattca
    10321 ttgggtattt gtcccctatc agatttagga ctggtaaaaa ttctttccca atctgttggt
    10381 ggcctttttg tcttattgac agtatctttt gccctataga agctttgcaa ttttatgagg
    10441 tccaaactgt caattcttga tcttagagca caagccattg ctgttctgct taggaatttt
    10501 ccccctgtgc ccatatcttt cagggttttc cccactttct cctgtataaa tttcagtgtc
    10561 tctggtttta tgtggaggtc tttgatccac ttagacttga gctttgtaca agtagataag
    10621 aatggatcaa ttcacattct tcaacatgat aactgccagc tgtgccagca gtatttgttg
    10681 aaaatgctgt ctttttttcc actggatggt tttagctatt ttatcaaaga tcaggttacc
    10741 ataggtgtgt gggttcattt ctggctcttc aattctattc cattgatttc cttgtgtatc
    10801 actgtaagag taccatgcag tttttaatca caattgctct gtagtacagc ttgaggtcag
    10861 gcatggtgat tccccaagag gttcttttat tattgagaat agtttgtgct atattaggtt
    10921 ttttgttatt gcagatgaat ttgcaaattg ccctttctaa cacagtgaag aattgagttg
    10981 gaattttgat ggggattgca ttgaatctgt agattgcttt ctgcaggata tccaggactg
    11041 tattaatcct gccagtccat gagcatggga tatctctcca tcctctgagg tcttctttaa
    11101 tttctttctt cagagacttg aagttcttgt gatacagatc tttcacttcc ttagttagag
    11161 tcattttata ttattcgtga ctattgtgaa gagtattgtt tccctaattt ctttctcatc
    11221 ctgtttatcc tttgtgtaga gaaaggccaa tgatttcttt gagttaattt tatatccagc
    11281 tacttcactg aagctgttta tcaagtttag gagttctctg gtggaatttt tagggtcact
    11341 tatatatact atcatatcat ctgcaaatag tgatattttg acttcttcct ttccaatttt
    11401 taatcccctt gatctccttt tgttgtcgaa ttgctctggc tagaacgtca agtactatat
    11461 tgaataagta gggagaaagt gggcagcctt gtctagtccc tgattttagt ggggttgctt
    11521 ccagcttctc tctatttaat ttgatgttgg ctactggttt gctgtagagt gcttttgtta
    11581 tgtttaggta tgggccttga attcctgatc ttttcaagac ttttatcatg aatgggtgtt
    11641 ggattttgta aaatgctttc tcagcatcta aggagatgat catgtggttt ttgtctttga
    11701 gtttgtttat gtagtggaat acattgatgg atttctgtat attaaaccat ccgtgcatcc
    11761 ttggaatgaa gcctacttag tcatgatgga tgattgcttt gatgtgttct tagattcggt
    11821 tagcaagaat tttattgagt atttttgcat cgatattcat aagggaattt ggtctgaagt
    11881 tctctatctt tgttgggtct ttatgtggtt taggtatcag agtaattgtg gcttcataga
    11941 atgaattagg tagagtacct tctgtttcta ttttgtggaa tactttgagg agagttggaa
    12001 ttaggtcttc cttgaaggtc tgatagaact ctgcactaaa cccatctggt cctgggcttt
    12061 ctttgtttgg gagactatta atgactgctt ctatttcttt aagggatatt ggacagttta
    12121 ggtcattaat ctgattctga tttaactttg gtaccttctg tttagaaatt tgtccatttc
    12181 atccaggttt tccagttttg ttgaatattg ctttttgtag aaggatcttg tggtgtttgg
    12241 gatttcctca ggatctgttg ttatgtctcc cttttcattt atgattttgt taatcaggat
    12301 gctgtccctg tgctctctag tgagtctggc taagggttta tctgtcttgt tgttttttct
    12361 caaagaacca gctcctggtg tggttaattc tttaaataat tatttttctt tccacttggt
    12421 tgatttttcc cctgagttta tttcctgcca tctactcctc tgggtgaatt tacttccttt
    12481 gtttgagagc ttttagttgt gttgtcaaac tgctagttta tgctctctct agtttctttt
    12541 tggaggcatt agaactatga gttttcctct taggaatgct ttcattgtgt ctcataagtt
    12601 tgggtatgtt gtggcttcat tttcattaaa ctctaaaaag tctttaaatt ctttctttat
    12661 ttctttcttg accaaggagg gtgttgttca gtttccacgt gaatgttgaa attttattat
    12721 ttctgttgtt attgtaaatt agcctgagtc catggtaacc tgataggatg catgggagaa
    12781 tttcaatatt tttgtatctt ttgaggcctg ttttgtgagc aattagatgg tcacttttgg
    12841 agaaggtacc atgaggtgct gagaagaagg catattcttt tgttttagga taaaatgttc
    12901 agtagatatc tgttaaatcc atttgtttca caacttctgt tagtttcatt atgtccctgt
    12961 ttccaggatc tgtccattga tgagagtggg gtattgaagt ctcccactat tattgtgtga
    13021 ggtgcaatgt gtactttgag ctttactaaa gtttctttaa tgaatgtgga tgcccttgca
    13081 tttggaatat agatattcag aattgaaagt tcatcttcat ggattttacc tttgattagt
    13141 atgaagtgcc ccttcttgtc ttttttgata acttttgttt ggaagtcaat tttattcaat
    13201 attagaatgg ctactccagc ttgtttcttc agaccgtttg cttgggaaat tgttttccag
    13261 cctttcactc tgaggaggtg tctgtctctt tccctgagat gagtttcttg taagcagcaa
    13321 aatgttgcac aaaatgttgc acaaaatgtt tgtgtagcca atctgttagt ctatgtcttt
    13381 ttattgggga attgagtcca ttgatattaa gagatattaa ggaaaatatt tgtgatcaag
    13441 taggtttcat tctagggatg cagggatggt tcaatatatg aaaatacatc aacataatcc
    13501 actatataaa caaactcaaa ggcaaaaatc cacaggatcc tctcattaga tgttgagaaa
    13561 gcatttgaca aaatccaaca tccattattg ataaaagtct tggaaagatc aggaattcaa
    13621 ggcccatacc ttaacataat aaaagcactc tacagcaaac cagtagccaa tatgaaacta
    13681 aagggagaga agctggaagc aatcccacta aaataagaca agacaaggct agacaaggct
    13741 gcccactttc tccctaccta ttcaatatag tactggaagt cctagcccca gtacagggga
    13801 atgccagggc caagaagcag gagtgggttg atagggaagt cgggcggggg ggggggggat
    13861 atagggaact ttctggatac catttgaaat ttgaaatata tagaaagaaa atatctaatt
    13921 aaaaaaataa agctgccaaa aaaagaagta ctagccagag caattagaca acaaaaaaag
    13981 atcaagggga tagaaattgg aaaggaagaa gtaaaaaata tcactatttg cagatgatat
    14041 gatagtgaat ataagtgact ctaaaaattc caccagagaa ctcctaaacc tgataaacag
    14101 cttcagtgaa gtagttggat ataaaattaa ttcaaacaaa tcagtgatct ttctctatac
    14161 aaagtataga caggctaaga aagaaattag ggaaacaaca ctcttcttat ggttacaaat
    14221 aatataatat accttggtgt gactctaagc aagtgaaaga tctgtatggt aagaacttca
    14281 agtctctgaa gaaagaatta gaagatctca gaagatggaa agatctccca tgcccataga
    14341 tgggtgggat taaaatagtc caaatgacta tgttgctgaa agcaatctac agattcaatg
    14401 caatccccat caaacttcca attcaattct tcaacaaata aaaaagagca atttgcaaat
    14461 tcatctgcaa taacaaaaaa actgagaata gcaaaaactc ttctcaacaa taaaagaacc
    14521 tttgttggaa tcaccatgcc tgacctaaag ctgtactaca gagtaattgt gattaaaaaa
    14581 ctgcataata ctggtacaat tataaacagg tagataaatg caatagaatt taagacccag
    14641 aaatgaaccc gcatacctat ggtcacttga tctttgccaa gggagctaaa accttcccgt
    14701 ggaaaaaaga cagcattttc aacaaatggt gctggcacaa ctggaggtta tcatgtagaa
    14761 ggttgcaaat tgatccattc ttatctcctt ctaccaaggt caagcctaaa tggatcaagg
    14821 aaatccacat aaaaccagag acactgaaac ttatagtgga gaaaatgggg aaaaccctca
    14881 aagatatggg cacaggggaa aaattcctgt acagaacagc aatggcctgt gcagtaacat
    14941 caagaatcaa caaatgaaac ctcataaaat tgcaaagatt tctgtaagcc aaaagacaca
    15001 atcaataaga caaataggcc tccaacaaat tgggaaagga tctttaccat tcctaattca
    15061 gataggggac taaaatccaa tatatataaa gaaattaaga agatggactc cagaaattca
    15121 agtaacccca ttaaaaaggg ggtacagagg taaacaaata attctcaact gaggaatacc
    15181 ggatggatga gaagcacctg aataaataaa tgtttaacat ccttaataat cagggaaatt
    15241 caaatccaaa caaccctgag agtccacctc acaccagtca gaatgattag gatcaaaaat
    15301 tcatgtgaca gtagaagctg ttgaggatgt ggagaaagag ggacactcct acattgctgg
    15361 tgggactgca agcttacaac cgctctggat atcagtctgt cagttcctaa gaaaattgga
    15421 catagtacta ctagcagatc aaacaatacc tctcctgggc atatacccag aagatgtccc
    15481 aactggtaat aaggatgcat gctccactat gttcatagca gtcttattta taatatccag
    15541 aagctggaaa gaactcagat gtccctaaac agatgaatgg atacagaata tatggtacat
    15601 ttacacaatg gaggactaca caacaattaa aaacaatgaa tttttgcaat tcctaggcta
    15661 atggatgggt ctggaggata tcatcctgac tgaggtaacc caatcagaaa agaacacaca
    15721 tgatatgcac tcactgatat gtggatatta gcccagaaac ttcgaatacc caagatacaa
    15781 tttgcaaaac acatgaaact caacaagaat gaagaccaac atgtggatac ttcattcctc
    15841 cttagaatag ggaccaaaat tcccatggaa ggagttacag agacaaagtt cagagctgat
    15901 atggaaggaa agaccatcca gagactgccc gacccgggga tccttcccat atacaaccac
    15961 caaaccaaga cactattgca tatgccagaa agattttgct gacagaaccc tgatatagct
    16021 gtctcttgtg aggccatgct aatgcctggc aaatacagaa gtggatgctc acagtcatct
    16081 attggatggt atacaggacc tctaatgaag gagatagaga aagtacccat ggatcttaag
    16141 ggttccgcat ccctattggt ggaacaacaa tatgaactaa ccagtacccc ccagagctgt
    16201 gtctctagtt ccatatgtag cagagaatgg cctagtaggc catcaatggg cggagaggcc
    16261 cttggtcttg ccaatgtcat atgccacagt atagatgaat gtcagggcca ggaagcagga
    16321 ttgagtgggt ttggaatcag ggcaggggga gtgtatagag gacttttggg ataacatttg
    16381 taatgtaaat gaagaaaata tctaataaaa aacaaagcta gttaatattt ttcatcaagt
    16441 tttgaaaatt attgtttgta attaacatct cctgatctgt actttctgtg gtttattttt
    16501 tttttttttt agcacataaa catatgtatc ggggattatc ataactgttg caggaggacc
    16561 taggacactg tgggcagtac catataggca gttgttccta gtttctacaa gaaagctagg
    16621 tatctgagag tcccagtgtg aaacagagaa tgattctgta atcaacctgt tttcttcctt
    16681 gaatttcttc agtgctattc tgtctcagac ttttaaggaa aatgtatcct ttcctctccc
    16741 aaactgcttc tgttcagggt agatttatca agagaaggag acctagaaca gtgtattggt
    16801 aagagtatat gacacataca tttgaatcaa tgttctctgt actcaacaac agaacccttc
    16861 tgtaccctct gggcaaaagg gaagacttta gacaccagag aagggccaga aaatgcaggg
    16921 gagcccatat acttatgtct tttcctctga atcccaagaa aaatatctat gtatttacct
    16981 atgaaaattt gcagacaaac ctctcctaga gagaatgccc attctttgaa ggaccaatac
    17041 tttcaaattt agtccaggtc ttcccaggaa aaaattggaa ctctatttag actcatccta
    17101 ctctagaagg aattaggaga tctgcagagt tctcccagtg atctccaggg ggcaatatcg
    17161 agacacataa tcaatactca gaagagtgtg tgagccatgt cttgcccttg ttttcatccc
    17221 taagtctact aacccagaga tcccattcta gaccctactc tgacctgcta gctacttcct
    17281 gtgcctgaga acacctctct acctgagtag cctggaatgc cccttcatcc tggcttctct
    17341 cataagggtg ataccactga gaaatcacct agacaatggg cataggtgac caaaaaatat
    17401 catagaggac atgggctcat ccaacacaca gttcagatag cacatgaagc tggaaatttt
    17461 cattgaaact ctctgtagga aaaaggagca caaagttctt tctagaacgc atgtcacctt
    17521 ttctccgaca ctgaagacat gaaactcacg acacaactgc tatagaacat gtctcctaca
    17581 tcagtaattt gactggtgat aaataattgc tattcattcc tagtcaccac tcagctggtc
    17641 ccttcttggc cctcagagac atctttgtta ccttcctgct gggagtgaat ctcaccttcc
    17701 ctgagcagtg agtacaaagg acagactggg tgctcagctg agtctctttg tccaaaggat
    17761 acctaggtag gatagagact ccctctttga tgctgacaga cttaaggcca tgattcagca
    17821 gatgtcagcc ctggatgaac tgttattctc taaggtatag ggatgcttat cagctttgtt
    17881 gctcagtgca tttcttagag gtagaaaata aagggagaaa ggttgagagg gaatcaggac
    17941 agcactgaaa gtggaaggaa cagaacaagg tcttagacac agaccccacc acccacagcc
    18001 cattggattc tggaaagtgg tcctttcttg ggagacactc agctaagaag aaggaaatac
    18061 agaagaactt gggtgctgtg ctagagctaa agtttttttc cagagggaga acagcacagc
    18121 tagaagagag atggaagcat cctctgtcct tccatgcaag tggtgtaccc acttgcaagg
    18181 gcttctgctc acaggtaagt gtaccaactt tctgagtgtg gaggtaggga aactcagaag
    18241 ccatctgtga tctcctaaag tgggtaagag accaagatga gactcagggt ttttgtttgc
    18301 agtcatagga tagaaggtac aatgaggaac agagggtcag cagtcagaag ctctcaggag
    18361 acaggagatg atgaggaatg tgaaaatccc caaccactca ctattcataa gttacaactc
    18421 agttataatg gctgccataa tctaaagatt gatgttccca atcatgacag tgggactctg
    18481 caaatagaaa taaaaagatg gggcagtgag atgtctcagt gtttctatgt gacaacctat
    18541 atttattcct taattcctac atggttaatg gagagaacag actcctgaaa attgaccaat
    18601 gtgcccatac atgctcccac cacgagaaat gttcttccac acagcactgt tgcatatgca
    18661 cagtaagaca ggtatcatca taaaacacat atacagcaca caagaaaatg ttaaaaacac
    18721 aaatcaacct caaatacaat tatttttgtt aatgccaaat ctgggaacta tgtcaatcaa
    18781 cccatgagca gttccttcct tccctccatc cttgcttcct tccttagatt tttctccctc
    18841 cctccatcct ccctctctct catgcttcct tcgttctgtt ttccccttcc tccttctata
    18901 cctccattgt ttcctttggt tttgactggt gtctgggtct ttacattaat tgaaccttcc
    18961 aaagatatca gactgataga tcaatgaagc tcccacaaaa ctctgaataa agtgaatcaa
    19021 aaataagact gtcttagaga cgaggttaca gtttctctag aatcacaaag ggaacataaa
    19081 aacatgtcag aaaatgagaa ccttctagag aagtaggtca aagaagcatt gacccttaca
    19141 acaaatattc tcttaatgag aaaggatatg ccgatactaa gcagtgaatc aggcagcaca
    19201 tgatcaaaga atcccataga gaggaaaaac atagatgctt tgagggagtg gaggtcatgt
    19261 tgttgaactt aatcaaggag tatggacaaa cacctatcca cacacctaag ctaagtgata
    19321 aatacatctg ttcagtattg actgttttac tctattcctg cctagcctcc tttttaacct
    19381 gctgtcacct gcctaccact gcccaaataa ccattgaatt agtgccaccc catgtgattg
    19441 aaggagaaaa tgttctcata cgtatcaaca atctgccaga gaatcttaca accttagcct
    19501 ggttcagagg aatgaggatt aagagccctc aaattggaca atatacactg gccactaatg
    19561 ttactgtgct ggggcctggt cacagtggta gagaaacttt gtacagcaat ggatccgtgc
    19621 aaatctacaa tgtcaccaaa gaggatatag gattctacag cctacgagtc atgaatagac
    19681 atggagaaat tgtgtcaata acatccatat acctcaacgt gtactgtaag taattatttg
    19741 ttatctctgg gtgctgggtg ggattcattt cactagacac acaaaagact attatgactg
    19801 catgtgccta cctccttctt cattgtatct ttatgctcag ctttgaacat ttattgcagg
    19861 atgcacatgg tgtagaataa gggcaaaaga tcagaatcct tcatttgact tcatattaca
    19921 gacatgtaga cacatagtgg ttacatcagc caagaatggc atcatctcct caggaatgta
    19981 tagttgagaa agaaccttaa tcaaaaaatg ttgggtgcat ttaagaaatt cctaaggttt
    20041 tcaccaggaa tatgtccttg agaaagaccg caaggtacaa tgatttagcc ttattgaaaa
    20101 agccaagggg gcctctgaaa aagctgaaca tcagggggaa aacctacatt gctaggggct
    20161 catattcaat tctccccctt atgtagtttc tttaggaagg acgtggtatc catggggaat
    20221 tacctagaca aatgtccaaa gcatccacga aagcccagag agcacatgtg cagacccatc
    20281 gcccagctca ccaaacagaa aaaatgggag catcatcttg aaactcttca taggagagtg
    20341 gagcccattc cctgtttcta ggaatcagat ttcttactcc cataaaccca aagtgtcaaa
    20401 ctccataatc tggtcagaat actccattga gaaaaattct atccctttcc tcatacacca
    20461 ctcagcttgt ccttttgggc cctttttgtg aatctctggc cctttcaagc tgaacgaaat
    20521 tccatcttta cagaacttga gatcccaggg tagactgtga gtgcagttaa gtttgtgctt
    20581 cacacaggaa gcacaatgac tttctttggt gctgaccgac caaatctatg tcactgcaaa
    20641 agtcagccct gagataatct gatgtcttat cagggcacat gaatgcttat aagccttttt
    20701 gattccagtg taatttggaa aactataata taaagataga aagaggagag ggacaccagg
    20761 ttgtactgag agtagagtag gcagagcagt gttttgaact catacccacc cacagctcat
    20821 gagattctga gagatgctgc tgcctgtgag aaggctcagc tcagaaagga gaaaggaaaa
    20881 cagagcttgg gagctgttat gtagcagacg tttcacagtg aagggaacgg ttaggccaca
    20941 gagaccaggg agataccctt gtatgccttt gcaagggctg tattttcttt cttttgaatt
    21001 taaccatatt acaaacattc aatttagccc aggaaccaga tgcgggataa aactctgcta
    21061 gctcagagag gcagagaaca catccagctt accttcctca tcactcaaaa tcccagatgg
    21121 aagttttctc ttcatcccag aaaaccctca aactgaatgt ccctcccttc tacttcctgt
    21181 gcatgtctct atctttccag actccttctt actttctgct ttttcctgtg ttcagtccct
    21241 gtgtactggt tgctgcttac agtaaacaga aagctctcgt attaaagggg tgtggtgtgg
    21301 ctgagccaga ccacaattag aaacatgatt ttgggagtaa tttacacaat ctcaggattc
    21361 acagtgtgat caaatatcct gcaacatttc tcccttttct ctaattaaat gaaatgcttt
    21421 taactctaat aaaataaaaa tattttctgt cgtcgtctgg gaattgacac acaaatcata
    21481 catacaccaa tctctgttaa gcaagcacag cttactgaat gcacagcatg ctaggtattg
    21541 aggaccagaa gaaggaaaaa cctaattgtg gcaccagtct ctcctcaggg caggcttttc
    21601 atatgaaaaa ccaggtttaa aagtttgatg gcaggcattg aagtggtact gcatttttgg
    21661 ggtaactaag caaagtatta ccagctaacc tttaaactga ttggtcctga gtgagttaag
    21721 aagggtggag gacaagagaa tttcagaaca ttgagacaac agtgtacaca tgattcaacc
    21781 ataacttctt ggcttatttg tagcattctt tagtgtcagc tgtggataat tactttggga
    21841 agtagaggct gagaatctga acttaattta ccttatgagc catgtgaaaa ttgaattcaa
    21901 aatggctaca attatgttaa aaggagcagg cctcaatatt tacagtaatg aagtattttt
    21961 tcccacattt tccatgatat ccagcatgag tgtatttgat aatcttagga tgaagaaatt
    22021 ttgagtttaa agttctgtaa aattttcctt ctctgatgaa ctcgggaatt tgaatgtcct
    22081 ggacagtttt tagttcaaag ctgatctttg gatgattgtc agcttagtgg caatcctagc
    22141 taggtagacc acggcaatca atgcaaagtt gtcacctgtt tgtgaagaat cttctggaag
    22201 aagtggcaag gggcagtttt gcctagtggc tagtgttatc aaaatctagg tggcttcatc
    22261 agtgaagggt cccagcatct tctctcagac ctcgaaagtt acttttagga atagtagaaa
    22321 acttaaatat tttaaatgga attttaagca gatctcagaa ttttttgagg accacagtta
    22381 ttacatatgc ccaaggtaga aaacctttgt tcctagatac ctggttcaga atcaaacctg
    22441 aaaacataca ggaagataga ttaagcatat ttcaaaaatt atttagtact ctgtatgact
    22501 actagtacca tgacagaaag catatacata tataatctta aatattttga gataatattt
    22561 atatattaag aaatgtttta gggagtcaaa tgaaaaccaa aagaaaagga gattagtgga
    22621 aataacttag tcccttattt tttcttttgc tgtgtaccat accaggtgac acttttgaaa
    22681 tgaaacagtg atcttggatt ttcctttaac aagcatgcat ggattcagag acaaagaaag
    22741 ccatgctcct aacctaaagc cagctttgat tttaaatcca ttggtcccca cagttcaata
    22801 tgtgcctctt tttggggaag ggtgactggc ttagggctgg ggattatagg caagtgagct
    22861 attttctcac tgcagaaagg cacaaacccc tttgctacct tatcctgatc actactgaat
    22921 taggatacat accagtttta ctttaataca tacccttcca tagctaaggt ctctgtcctt
    22981 gaaaagatcc aatatatcat tttaaggggc cacctcatga ccataggatg gttgacaatg
    23041 acaagagtat aagattttcc atgcctcata aaatgttcag atttgtttct caaagacaga
    23101 atttttattc tccatataag gaaagggttt gtaattgaag ccaacagaca gatgctggta
    23161 gactgccttt tgattaataa agagtcccta atcacaaatt caccaataaa cagtatatcc
    23221 atagtaaggt atcatctggt tcaatattgg tcaggactgc atgaatagga gatgacttta
    23281 caggcagtta caaaaactac tctttgttca ttttcccttt ggaatttagc tgacttccca
    23341 gcaaccctgt agaggatatt ttatagtaat ttgtaaatgt atgtgattta tctagtatgt
    23401 aagcatataa attaggagat gtatctgagt cctgacactg ggtaatgtgt gccaccacta
    23461 ccttgttcac tgttactctg tagtttagaa aacacctata tcatagagat cagtttattt
    23521 ctgtgtcttc aattctattc cgttgatcaa cctgtctgga tctgttccaa taccttgcag
    23581 gttttattac tattactctg tagtacacct tgaggtgagg gatggtgctt ctcccagaag
    23641 ttcttttgtg gttaagaatt gtttttacta tcatggtttt ttttcctttt tccatatgaa
    23701 cttgaaaatt gctctttcca tgtctgtgaa gaactgggtt gcaattttaa gggggattgc
    23761 attgaatcta tgtatttcat tctgtaggag agccattttc actatgttaa tcctaccaat
    23821 ccatgagcat gggagatctc tccatcttct gaatcttcta tgatttcttt cttgagggac
    23881 ttgaagttct tgtcatatag acctttcatt tgattggtta gactttgacc ccaaaatgtt
    23941 ttactttatt tgagactgtg atgcaggatg atatttccct atttcttttt ctgaccactt
    24001 atcatttgta taaaagaagg cttctgattt gtttgaatta gttttatatc cagccacttt
    24061 actgaagttg tttatcaact gtagaagatc tctggtagaa tttttggggt agattatgta
    24121 tactatcata tcacctccaa ataatgatac cttgacttct ttttgccaat ttgtattcca
    24181 ttgaacactt ttctgttgct gtattgcttt aactagtatt tcaagtacta tattgaataa
    24241 atatgtggag agtggttagc cctgtgttta atgggataga ttcataaatc tgcccatttt
    24301 atttggaatt ggctgttgtt tttgctgtat actgctttta ttaagtttaa caatgggcct
    24361 tgaatttctg acccccaata cttttaacat gaagaggtgt tgtattttgt caaatgcttt
    24421 ttcagcatct agtgagatga tcatgtaact tttttctttg agtttgttta tattgtcgat
    24481 tatgttgaag aattttcata tattgaacca accctaaatc cctgggatga agcctacttg
    24541 atcctggtga atgatggttt tgatgtgttc ttggcttctg tttgcaagaa ttttactgag
    24601 tatttttgaa ccggtattca taagtgaaat tggtctgaga ttctattttg cttttggagt
    24661 attgtgtggt ttagttatca gagttatcga tgcttgatac aatgaattag gtagtgttcc
    24721 tttcgtttct aattcaatga aaattttgag gaaggctcat attagctctt ctttgaggaa
    24781 tgggagaatt atgcactaaa gccaggttgc cctgagcact ctctctttct ctctctcagt
    24841 tggaaaattt taatgaattc ttctatttcc ttaggggata tgcaactgtt tagatatttt
    24901 acctgatttt ggtttaacct tggtacttgg tttctgtcta gaaattcatt cacctttacc
    24961 tagattttca agttttattg agtatagacc tttatagtag gatccgatga ttttttttta
    25021 acttcctcag tttctgttat gcctctcttt tcatttttga ctttgttaat ttgaatcctg
    25081 tcttgtgccc gtatttagtt tggctagggg tttatctatc ttggtgattt tctcaaagta
    25141 ccagcttttg gtgttgttaa ttctgtgtat ttttctcttt gtttctactt ggttgacttt
    25201 ggtcctgagt ttgccttttt cctgccttct actcctcttg ggtgcatttg cttctttttt
    25261 attttagggc tttcatgtgt gctgttatgc tgccagtgta aaatctttcc agtttcctta
    25321 tgagggcact tactgctatg actttcctct tagcactgct ttcattgtgt cccataaatg
    25381 tgggtattct gtgccatcat tttcattgaa ttccaggaag tctttaattt ctttatttct
    25441 tccctgacca gtttattatt gagtagagag ttgttcagtt tctatgagtt tgtgggtttt
    25501 ggttgttttt gttgttattg aagtctagct ttagtctgtg gtgatctgat agaatgcatg
    25561 ggattatgtc aataatattg tatctgttga ggcttatttt gggagtgatt tatatagtca
    25621 gttttggaga aggttataag aggtgctgag aaaaaggtat attcttttgt tttagggtga
    25681 aatgttctgt atatatctgt taaatccatt tggtttaaaa cctttatttg tttcactgtt
    25741 tctgtgttta gtttttgttt caataacatg tctattggtg agaatgggtg ctgaagtctc
    25801 tcattgttac tgtgtagggt tcaaagtgtt ttgagtttta gtaatctttc tattacaaat
    25861 gtgcataccc ttgaattggg agcatcgatg tacagaatag agactttttc ttggtagatt
    25921 ttttttcctt tggtgaatat gaagtgtcct tccccatgtt ccttggtaac ttttggttga
    25981 atttctattt tattgtgtat tagagaggta actcccactt ttttcttggg atcatttgct
    26041 ttgaaatatt ttacctagca ttttactcag aggtagtctc tttatgttat tgaagtgtat
    26101 ttcttatatg caggaagatg ttggatcatg cttgcaatcc tgtctgtcag ctttgtcttg
    26161 tattggagaa tagacagata ttcaagacag ataactgttc attacttaca tatttgttgg
    26221 tgtaggtggc attgtgtgtt tttcattcta ttctttgtat tttgttggga gatgattaat
    26281 ttcatgtttg tttgtttgtt ttttggtgtt tgttactttc tgtgtgctga agttttcctt
    26341 ctagaatcat ctgtaggtct gaattggaag aaagatattg tttaaatttt tgtttgacat
    26401 ggattacttt ggtttcttat ctataatgat taagagtttt tcggggtata gtatcctgga
    26461 ttggcatttg tgtaatcttt gggtctacat agcacctatc cagtgtcttc tggcttttag
    26521 gatctttatt gagaagaatg gtgagcttct gataggtctg cctctatgtt atttggcctt
    26581 tttcacttac agcttttaat atttctttat tctgggcata gagtattttg attattgtat
    26641 gatgggagga ttttcttttc tggtctactg tattttgtgt tctatatgta tcttgtacat
    26701 ttatgggcat gtctttcttt agtttgggga agttttcctc tatgatttgg ttgaagacat
    26761 tttctgtttc tttgatctgg gaaccctcat tctcttctgt acctattatt cttagtttag
    26821 tctattcatt atgtccttaa ttttcctagt tattttgggt tagtaggttt tttttttaaa
    26881 taataaaatt tacttttatt agatattttc tatagttaca tttcaaatat taaccccttt
    26941 ccttatttcc tctcctaaat ccccctatcc catactcctc cccctattcg ataaaccacc
    27001 cactcccact tccctatcct ggcattcccc tacactgggg caatgatcct tcccaggacc
    27061 aagggtttct cctctcattg atgtctgaca aggacatctt ttactatata tgcaactata
    27121 gccacaggtc cctccatgtg tgccgcagac cctctgggtc cctttgtctg ggttgaacgg
    27181 gtctctagtt gcagatgtgc aaggagttgg caaatgacag acagacacaa cacaagaggt
    27241 tgtgtagaat ctgaatataa tttgtcaagt cgagcaccaa aatttttaaa tagaagaata
    27301 acaagaaacc aggggagata catccacaga gttacagtga cacaatacaa aagaaatgta
    27361 tacatcaaaa gaagttgggg accaggttgc tgccactaag acaggagcaa ggtgtaatgc
    27421 tagtctattg ttaagcccac caccaggggt tcttagtaaa tgcctgattt ctttgggcct
    27481 agtgaagaaa cctgtctcga gtggggggat tccctaactc tttcatggta aacccaccta
    27541 ttggctaggc cattgtgaat tcccttctct gggtaaaact ggctattgtc tcaagtaaac
    27601 actctgcaga ccagccctga gctattccag ctatgttctt tgtaatgcct aattagtttc
    27661 actgtctcta ctagaagtaa atttgaatgt tacttgatat gtaacattct cactgaattc
    27721 ctactgaatt ccaactttgt cggctttaag gattttctgt gatgttggaa cgttggtgaa
    27781 ggcttaacta tgtcagaatt caatctttaa aaggcactta taataaaata atactaaaag
    27841 agagcacgtg gatccataca ccagactaac gtggggatag ggtatgagta tatgggttat
    27901 gagaatgcca aagttccagg aggtgagttt ctgtgaaaca ctttgcctcc tgagtgctcc
    27961 cagacctctt ggcctgccaa gcaaacttca ctggagtgtg tttagcacat gtgtactctt
    28021 tggttggtgg tttagtccct gggagatctg ggagtactgg ttggttcata ttgttgttcc
    28081 tcctatgggg ctgcaaacct tctgctcctt gtgtactttc tctagctcct ccactgggga
    28141 ctctgtgttc agtccagtgg ttgactttga gcagccctct ctgtgtttgt caggtactgg
    28201 ctgagcctct caggaggtag ctatctcagg tcttgtcagt aagcacttgt tggcatacac
    28261 actagtgtct gggtttggta aatgtatata ggatgaatcc ccaggtgggt aagagtcttt
    28321 ggacagcctt tccctcagtt tctgctccac aatttgtctc tgtatctcct cccatgtgta
    28381 tattgtttcc ccttctaaga tggactgagg tagtcacact ttagtcttac ttcttcttga
    28441 gtttcatgtg gtctatgaat tgtattttgg gtattctgag tttttgggct aatatccagt
    28501 tatctatgag tgggtacaat gtgtgttctt ctgtgatttg gttacctccc tcagtatcat
    28561 attttctaat tccatccatt tgcctaagaa tttcatgaat tcactgtttt taatagctga
    28621 gtagtattcc attatgtaaa tgtaccatat tttcagtatc cattcctctg ttgagagaca
    28681 tctgggttca ttccagattc tggctactat aaatatggct gctaagaaca tagtagagca
    28741 tgtttcctta ttacatgttg gaatatcttc tgagtatatg tacaggagtg ttattgctgg
    28801 gtcctcatgt attactatat ccaattttcc gaggaaccat gagactgatt tccagagtgg
    28861 ttgcactaga ttgtaatcct accagcagtg gcagagtgtt cctctttccc cacattcttg
    28921 ccatcgtctt ctgtcacctg agcttttgat cttagccatt ctgactggta taggtggtat
    28981 ctcagggttg ttttggtttg catttccctg ataactaagg atgttgaaca cttctttagg
    29041 tgcttttcag ccattcacta tttttcagtt gagaattatt tgtttagctc tgtaccccat
    29101 ttttaataag gctatgtggt tctctggagt ctaacttctt gagttctttg tatatcttgt
    29161 aaattagctc tctatcacat gtaggattgg taaagatatt tttctaaact gttggttgcc
    29221 agttttttct attggcagtg tcttttccct taaagaagct ttgcaaattc atgaggtccc
    29281 agttgtcaat tcttgatctt tgagcataag ccattggtat tctgctcagg aaaaatttcc
    29341 ctttgttgcg ctcacctcat ccagcaagaa aaaacgcaac acggtcggat tcttctcaac
    29401 agcattcttt ttttttaaaa tattttttat tacatatttt cctcaattac atttccaatg
    29461 ctatcccaaa agtcccccat accctcccgc ccacttccct acccacccat tcccattttt
    29521 ttggccctgg cgttcccctg tactggggca tatacagttt gcgtgtccaa tgggcctctc
    29581 tttccagtga tggccgacta ggccatcttt tgatacatat gcagctagag tcaagagttc
    29641 cggggtactg gttagttcat aatgttgttc cacctatagg gttgcagatc cctttagctc
    29701 cttgggtact ttctctagct cctccattgg gagccctgtg atccatccaa tagctgactg
    29761 tgagcatcca cttctgtgtt tgctaggccc agcatagtct gacaagagac agcgacatct
    29821 cggtccttta gataaaatct tgctagtgta tgcaatggtg tcagcatttg gtagcagcct
    29881 tatttataat agccagaagc tggaaagaac ccagatgccc ctcaacagag gaatggatac
    29941 agaaaatgtg gtacatttac acaatggagt actactcagc tattaaaaag aatgaattta
    30001 tgaaattcct aggcaaatgg atggacctgg agggcatcat cctgagtgag gtaacacatt
    30061 cacaaaggaa ctcacacaat atgtactcac tgataagtgg atattagccc aaaacctagg
    30121 atacccaaga tataagatac aatttgctaa acacatgaaa ctcaagaaga atgaagactg
    30181 aagtgtggac attatgcccc tccttagaat tgggaacaaa acacccatgg aaggagttac
    30241 agagacaaag tttggaacag ccttctttat ttcaggaaca cctcgatgct acaggaaccc
    30301 gggaaaccca gggagggccg cttatataca ctatgtgcag atgatatgat actataatta
    30361 agtgaccccc aaaattccac catagaactc ctaaacctga taaactgtag ggcattgggc
    30421 tatgcataga caggctagtc tccagttgag ctgagatctg aaccctggaa tgatcatatt
    30481 tcacttccat gacatggtag gcattccctt aggtcttagc tgataaactt cttggactat
    30541 ttaaatcctt atcaccttgt aaggtttgaa ataaattact tatttcctta actattaatt
    30601 aattaactta tttactttac cccccatcac accttcccct ctttctccca gccaatcgtc
    30661 ttcccttctc ttccccccac acctccatct ctcctcagag aagtgggggg gcacatgtga
    30721 atatcaacca ctttgacata tgaaactaaa gtaggactag gtgcattatc ttctactgag
    30781 gtcagataag aaagctcagt taggggaaat ggtccaaaag ctggcaagag tatcatactt
    30841 ctattctatt ctattctatt ctgttctgtt ctgttctgtt ctgttctgtt ctgttctgtt
    30901 ctgttctgtt ctgttctgtt ctgttctgtt ctattctatt ctattctatt ctattctatt
    30961 ctattctatt ctattcagtt attcatacat ttcctatcct gatgttgggc cttgtccctt
    31021 ctctcctctc agtcccaccg ttacatatct ctcccatcat cccctttcca cctattcaga
    31081 gaggagaata cccacttggg cacaactcta ctctggtaca tccagtccaa gcaggaataa
    31141 atgaatcttc ttccagtgag acccaacctg gaagtctatc tagaggaagg ggttccattg
    31201 aaagacagca gagtcagaga cagcccctat tccaattgtt agggggtcca tatgaagacc
    31261 atgctacaca tctcttaaaa tgtaggggcc taggtccaac ttgtgcctac tctttggttg
    31321 gtagctcagt ctctgtgagc ttccatgcgc ccaaattagt tttctgtgta ggtctcttgt
    31381 agagtccttg acccttctgc ctccctcaat tctatcccca actcatccac acaacttact
    31441 gaccactgcc tgatgtttgg ttgtggatct ccacatttgt ttccattaat tgttggatga
    31501 agccgcttag aaaacagata ttccgggctc ttgcattcaa gcatagtaga gtgtcattaa
    31561 gagtatcagg ggtcagctct tttatatggt acagatatca aattgggcca gtcattgttt
    31621 ggtcatttcc tcaatctact ccattgttac ccctgaacat ctgtaggcag gaaatatttt
    31681 gagttggagg tttttctggg tgggttgata tcccctctct gctgggagtc ccacttggcc
    31741 actggaagtg gccacttcag cctctatatc tcctgatgta ggaatttcag ttaaggtcat
    31801 tcccataggc ttctcagaga ctcccttgtt ccatatctcc tggtagactc agagatgtcc
    31861 tgcattgatt tctgttctaa ctctaaccct tttctcatac caactttccc ataagtaatc
    31921 cccttactca ttcttatctt caccttctac ccatccagtt tcctccttcc ttctacctcc
    31981 agtggctatt ttgttttctc ttccttccct gagctgtccc taataattag tttctttggt
    32041 tctgtggatt gtaacacaga gttagcctgt attttatagc taattttcac ttataagtgg
    32101 gcacatatca catgtgcctt tttgggtttg tgttaccaca cataagttgt tatagtctat
    32161 gcaaatttta tgatgtcttt gtttttaatg gattacttgt atttcattgt gtaaatgtac
    32221 caccttttct tgatccattc tgcagttgag agacatctag gttgtttaca gttttttgga
    32281 gaatgaatag aaaggaaaat aattaaaata caagctaact ttggaaccaa atgatctaca
    32341 tttgcatctt ttttcttctc tttcagagct atctgccttc cagactcagc tagtaatttt
    32401 cttggactgt gctagccttt tcataacagt gtggatatgt attgtcagct ggtagtcctt
    32461 gtatagtaac tggattaact aagtttcatt ttctattgac cttgggctcc cctcttcagt
    32521 ctcatcatgt agtggtgtgg tcgagtcttg tctaaattcc tctgtgtctg agtatttttc
    32581 ttatttttcg cttgtaaatc tatgactata gaggataaaa tatgaaataa cagaccaata
    32641 gtaattttaa ttgccattat gacaatctca attatattta cattatgtat tgctattttc
    32701 aagccatcta aggcagcact atatataggg ttctagcacc ttatattttg gtattttcca
    32761 tccttaagtc tctctttgag aacttttcag atggtttaac aaatctgatg gcttcttagg
    32821 ttgtgtacat ctggcatgat ttctctgtcc tggtgcttgt gccaggcatt ggtgtgccaa
    32881 atagtgtttt ttgaaaaaca aatctcaatt ttaccaaaaa tgtctcagga gccagatgct
    32941 tgtttgagag cctgctaaat aagagaagca gataaagcac ctagctgacc ttcctcctca
    33001 gttgacattt ccccaacaga gagttctcat tctctatgcc ttcacaaaac cctttcaaat
    33061 tgaatatgcc tccactcttc ctgtgagcat ctatatccat cctcctgact ccctcttaat
    33121 ctagtatttc tatgtttact ccctgtcaac tggtttcttg ttgtgaccct tgacctatgg
    33181 ttgactatac ttaattctgt ttaaaataaa cagaaaactc ttggactaaa ggtgaggttg
    33241 aacaggaaaa ctagaaacag attttcccag taaataacaa aacctcaggg ttcagagtgt
    33301 gatcaaaatc ctaccatagt gcataaattt tcaggagctc actctaaaag gtgaggaaga
    33361 tcatgagaat gaatctttct actgtctgga ttctcctaag taagacaaca acttgagagc
    33421 actctcagtg tttttaggag agaattcaca caaccagaca gaggctcagc ttcaggaagg
    33481 acacaatgaa aaagaaattg taaggataga tatgagcatt ttcttacata aatttaacca
    33541 ctatcaacat tttctggaaa ctggtgttct cagctgtgat ttaccagacc aaaagaaaaa
    33601 aaaatcaagc aggtgttgat cagtgatatc gttcaatgca cataggcatt tgcatcattg
    33661 tctgataaca tgagaaccaa tgaactcaaa gtatcctctg aactcaacat atgttgtacc
    33721 tacctacaca cactgtgaca cactcatgca catgaactca cacaatgtaa tttgtaaata
    33781 agttaaaaag tgataacatt cagtctattt gtaaaaagtt aaaaaatgaa gacatatagc
    33841 atggtatgcc caaatttact aatatttcaa ataaatctaa gggcatgcag agtactataa
    33901 gaaaatagtt tccataggta tcagatcatt ttccaggata cattttctta aaaaattata
    33961 agtcaaatca tagttctcat gatgctacta gcctagttga caagaagaat ggcaggtaga
    34021 aaaatacctt aaagttgaag tcagctattg actggaacca caagaggaag agaacaataa
    34081 caacaaagag gcagagagtt aagctacagg atgtgtaggg gaaaaggtat gggaggcatc
    34141 gacccaatac taatctagac tgaatgttat cagctaaatc aagggcagtg actcagagcc
    34201 atgctgacac ctgagtagag agtaccaggt agaagaaatt agcagtgcag gaacacaaag
    34261 taggttagag agacactaaa ccatacagtg aggctaacaa tgaacttacc tgggtaggat
    34321 acaggacttc atattaccaa aaagcactgt aaactatatg gatctctctt tttgtttcta
    34381 gcatctcttt ggacatgtga gcacccttct ccccatgcca agctcaccat tgaatcagtg
    34441 cctcccggca tttctgaagg gggaagtgtt cttctactgg ttaaaaatct ccccaaaaac
    34501 cttctatccc ttttctggta caaaggagtt attgcagtga agaaatttga ggttgccaga
    34561 cacataaaag ccacaaattc aagtgttcca gggcctgcac acactggtcg tgagacagta
    34621 ttcagcaatg gatcccttct gctacaggaa gttatgcaga gtgatactgg attctatact
    34681 ctacgaacta tgagtacaga tctgaaagat gaagtagcac atgtgcagct gtacatggac
    34741 agtaagtggt tctctgtgat tgtttaatgc agggtggggc ttagacacac aggattgtca
    34801 tgcctatacg ctgcctcctt tcccccactg ctgtgtcccc atgccatgct ttaagcactt
    34861 agtgcagaat acacatagtg atgtcaaata tccataaaat cagactatat agtgtgactc
    34921 tcctgccgca gactaacccc ttttttgggt ctcctatctg cacagaacgg gtctctagtt
    34981 gcaggtgggc gaaggagttg ccgaatgaca gcaaatacga cagaagagag tgtgttggat
    35041 ctgagtgtaa tttgtcaaat tgagtatcaa acttttttat acagaagaat agcaagaaac
    35101 caggagagac acatcctcta agttacagtg acacaaaaca aaaggaatgc atacatcaaa
    35161 agatggcggg gaccagactg catttaccac ttagaatgga gactgggtaa tgttagtcta
    35221 tttttaaacc caccaccagg ggttcttagt aaattatgct gttcctttgg gtctagtgaa
    35281 gaaacctgtc ccagggggat tccctaactc tttcctggtt accctaccta ttcgctaggc
    35341 cattgtgtat tctcttgttt gggtgagact tggctactgt cctaagtaat cactctgcag
    35401 actagccctg agctattcta gctccgttct ttgtaatgcc taattagttt cacagtctct
    35461 actagaagta aatttgaatg ttactgaata ggtaaccttc ttactgaatt cctactgaat
    35521 tccaagctcc tctgcttcaa ggattttcta ggacatggtg ggacactggt ggaggctcac
    35581 ctattttaaa ttcaatcttt aaaggcactt ataataaaag aatactgaaa tagagcatac
    35641 accttactaa tgtggggata gggtttgagt attcgggcta tgagaatgcc aaggtttcag
    35701 gaggctgttt ccttgaaact ctttgcctag tgactgcctc caggccattt gacctcgaca
    35761 ggcagacttc actggagtga gcgtagcatt ctcccttgta ccaaacaagt aattgataga
    35821 aagcaattca gcttaagaag tctgagtcta tcaaaaatca gagttgtagc tatgaaaatg
    35881 aggaaaccat tgcattcttt cagggaagtg aataccagga atacctgatc acagtcaact
    35941 gaaccaggct taaccacagg ggaccctggg gatcatttgc aatgatatta tccttaattt
    36001 tttcactgct tatagggaac cagtgttagg ccaataatat caaactgggg tatttattag
    36061 ttccaagctt cagaggtctg taaatataat ctacaatctc atgcagataa aatgaggagt
    36121 gctgcatact ggattgcccc ttatgatttg ctcagtgtgt tctcttttat catacaccca
    36181 tgggtgtatg cagtggtctg gattctgcaa tataaatatc ccattaaaca atatatacta
    36241 caggtaaccc ctgtagtatc atattcaact aggcttccat atttcaaagg acactagcat
    36301 gtgtcaagat cacttgaagc cagccattct actatctgaa acttttctaa taccttagtc
    36361 tgcaaagttc agacttctcc ttgccctcat ttgcaccaat cccatgggct gcagggcaga
    36421 gcagcagcac acctatcagc tggagtagtg gttggctgta gcaataaaga aaattggaaa
    36481 aaagtcacaa agagtcatct caaacttaag tgggcatggg agtatctgac tgagggcagt
    36541 gaggatacac acacacacac acacacacac acacacacac acacacacac atatatatat
    36601 atatatatat atatatatat atatatatat atatacagag agagagagag aatagcagag
    36661 aaatgataca gtgttcttgg gagaataaaa gtcaagttgc tggtattcac ctgcatcatt
    36721 aggctgaatg ataaatctac ttactaatga cagagatcat cttcttccca ccaacccaat
    36781 attcacaacg ataatttttc tttctctctt tttttgtcta gcatcccttt ctacttgcta
    36841 ccaactttct caagtcaaaa ttgaatcact tcctcaaaaa gttgctgtag ggaaaagtgt
    36901 tcttcttctg gttcacaatt tgcctgaaga ctttcaagca tttttctggt acaaatcagc
    36961 atatagaaga gatacataca aaattgtaga atacagcaga gccatggata ccaccatcat
    37021 ggggagtgca tacagtttaa gagagtttat atacaacaat ggatccatgc tgataattga
    37081 tgtcactgtg gatgatgcag gattctttat gctagaaatt ttaagaaaag atttcaagat
    37141 tgagaaagcc tacattcaac tccatgtaaa tagtaagtgg ctctcctact ttatacactg
    37201 agctgtctag gaggagttgg acctacagac tttcccattg catttatctc tacactgtgg
    37261 tttttgcacc tacttcagta tacacattga gtagacaaac tccctctctg ttgtaactcc
    37321 atgttggggc ttgggcattt agtgcaggac tcacatggta aagaataact gcaattgatc
    37381 agaatgcttc attgacttca ctatgcaggt aacttaaccc atagtgggta attcacccca
    37441 aggatatcag accctgtcta tattcttggg attctgtcca gaaacttgtc cttgagaatg
    37501 atagtcagaa acaattagtg caagtggttg agaaaacagt ggtatactcc cttgttactg
    37561 aacaaggata acatagttgg ataagttcat agcctactaa ctaactgtcc tgatgggctt
    37621 attggactta tggaaagtca tggttgccag agagagggaa atggacatta gtcttcataa
    37681 gaaatgtctg tcctcttggg tctaactcag ggaattcttt tctggaggta catgacaata
    37741 gaatatgatc atctgtatag atccccaagc atgagttgca gttcacctag ttatcaatat
    37801 gtgcactatt gtgacacaca atccatattc aaaatagtat ttatctgaac caggaactta
    37861 ccttttagcc tggcttctac ttcttcccct acagatcagg acgtcaagga cacagagttt
    37921 ttagacctaa tggctggctc ccatgtatgc tactgtgcga gtaaatcatg ttcttttatc
    37981 tcttttatct catatatata tatatatata tatatatata tatatatata tatatatata
    38041 ttgtgtgtgt gtgtgtgtgt gtatctttta tttcctttgg aagagatatg gtagctgagg
    38101 gacatcacct agtcagaagt ttagggaatc ccagaaatcc cagggggcac atagaaagat
    38161 cctcacacag ctcatcaagc agaactggga gcatcatctt gactcttcaa gagacaatgg
    38221 agtccccatc tttccaggac tcagcttgac gttactcaag gtgtgaaact ccatacttca
    38281 taccaatatg tgaaactcca taaatcttct tttggtcctt tgtcttgggt cagaatgctg
    38341 cctggtagct ccactcagaa gagttctgtc cctttcctca tgcatcactc tgctggtcca
    38401 gtttggagca ctcacaagca cctttgtcca cttcttacta agattaaaat tccatatttg
    38461 taggactttg agatcagtgg atagacagta tcagcagttg ggtttgtgct tcacaaagga
    38521 agcacagagg gtctcttttg gtgctgacag accaaatcca gggcacagta gaagtcagcc
    38581 ctgagttaag ttgatgtctt ctcagggcat agggaggctt ctgagtcttt ttatgacagc
    38641 atggtttgga taactaaaat ataaagagag aaggataaag caacactggg tagtactaag
    38701 agtggagtgg gggaaagcag tgtttttatt agaaattttc ttcatttaca tttcaaatgc
    38761 tttcctcaaa cagtatcccc tacatcctcc ccctgccctg ctctccaacc cactcactcc
    38821 tgcttcctgg ccctggaatt cctctatact ggggcatatg atcttcacaa taccaagggc
    38881 ctctccccga ttgatggccg actaggccat cctctgctac atatgcaact agagacagct
    38941 ctggggaata ctgattttga acacagataa aaccacagat catggtactt tggaaaatcc
    39001 ccctgcctgg aaggaggctc atttagagag ggaaagtaca atggagttca gcagctgtgt
    39061 tggagctgaa gtttcacaga aggaggacat ccttgagtcc ccctgcaaag ggtacaccat
    39121 ttgtaaggag ctctgctcac aggttgtcag ggaaatgata gtagttcaat ctgctgtata
    39181 gattctccta ataggcaaaa gaacctgaaa gaagtcatgg ggttttagcc caaaacctag
    39241 gatacccaag atataagata caatttccta aacacatgaa actcaagaaa aatgaagact
    39301 gaagtgtgga cactatggcc ctccttagaa gtgggaacaa aacacccttg gaaggagtta
    39361 cagagacaaa gtttggagct gagatgaaag gatggaccat gtagagactg ccttatccag
    39421 ggatccaccc cataatcagc atccaaatgc tgacaccatt gcatacacta gcaagatttt
    39481 atcgaaagga cccagatgta gctgtctctt gtgagactat gccggggcct agcaaacaca
    39541 gaagtggatg cccacagtca gctaatggat ggatcacagg gctcccaatg gaggagctag
    39601 agaaagtacc caaggagcta aagggatctg caaccctata ggtggatcaa cattatgaac
    39661 taaccagtac cccggagctc ttgactctag ctgcatatgt atcaaaagat ggcctagtcg
    39721 gccatcactg gaaagagaag cccattggac acacaaactt tatatacccc agaacagggg
    39781 aacaccaggg ccaaaaaggg ggagtgggtg ggtaggggag tgggggtggg tgggtatggg
    39841 ggacttttgg tatagcattg gaaatgtaaa tgagctaaat acctaataaa aaatggaaaa
    39901 aaaaaaagaa agaatgagac agaagctgtt catcaagaag ctcatagtga acaaaaattt
    39961 taaggatagg catgaaattt ttcttatgta atgttaattt actgtgtcct gcatccattc
    40021 acaaacactg agacatagcc ctgcacagca ttcacacact aatttgtaaa taagtgttaa
    40081 aagtcaaaac cattacaaaa atttagcact ttatgcccat atatatatat atatgtgtgt
    40141 gtgtgtgtgt gtgtgtgtgt gtccacacat atacatatat atttatatac atacatatct
    40201 atacttataa aacttttata tatttacata tatatggaga gagtcataat ggatgctata
    40261 actgcattca ttgattgatt cattcattat ctagacacat gtgattattt ttctagcctg
    40321 tatttcctta aaatataaaa caaatcccaa ttcttataat gtcccagatg cagttgatgg
    40381 aagaatggcc agtaaagaaa ggtagaaact gccatcatgt gattggaacc aaaagaacta
    40441 tagaagagaa caacaacaat aataaaaaaa caataacaaa gagtaactga gtgtagggac
    40501 aaagattagg ggtgcatcac tccaacacca ttctatgctg aatgatatca gatatctcag
    40561 gacagtaagc taaaaccatg ttgacaccca agtagagagc accatgcaga caatatcaca
    40621 agtagaggta cacaaagtag atcaggaaga tacttcctcc acagttaggc tgtacaatga
    40681 gcactcctca ggacacaggg cctcatctta aaaatactca atggtcacaa taaacacaat
    40741 tctctttttt tacctttagg ctttgttcaa aactccaagg attctggctc cactgcaagg
    40801 ctcagtatag aatcagtgcc ccccagcatt gttggagggg aaagtgttct tctactggtt
    40861 cacaatctcc caaaaaatct tcaatccctt ttctggtaca aaggtgtaat tgcagaggag
    40921 aaatctgagc tcatccaaca cataatagcc acaagttcaa gcttgccagg gcctgcacac
    40981 agtggtcgag aaacagtgta cagcaatgga tccatgctgc tccagagggt catgcacaat
    41041 gatactggat tctatactct acgaactata agtacagatc tgaaagatga aatagcacat
    41101 gtgcaactcc agctggacag taagtggttc tctgtgattg ttcattgctg ggtggggctc
    41161 agactcacag gattgtcatg actgtattgt gtctccttcc ccactgcact gtgtccccat
    41221 gttggggttt gagcacttag tgtaagacac ttaggttaga gccaaacagg cctaggtcag
    41281 attttatttt ctgactcatt cctgtaataa agaagtcact gatggaaaac aattcaggtt
    41341 aaggtgtcag actcttcaaa gtatgaaatt tataactatg tataagagga aactatgacc
    41401 ttcttacagg gaagtgaata ccaggaagca cttataatag tcatctgacc caggtttgcc
    41461 cacaggtgac cctggggatc attttccatg acattaccca atatttcaca gtgcttagag
    41521 gaaatatcaa actggggtat ttattaggta caagcttcag aggtctctaa atatagtcta
    41581 caatctcatt cagataaaat gaggagtgct gcatactgga ttgcccctta tggcttgctc
    41641 tgtgtcatct gttctctttt atcatacacc cagggatgga ttgtcctgca gtggtctgga
    41701 ttctgcaata tcaatatccc attaaacaat atatactaca ggtgactctt gtaatgtcat
    41761 attaaactga ggcttccatt ttccaaagga ctctagcatg tttcaggatc acttgaagcc
    41821 agccattcta ctatgtgaac ctttttaaat aactttgcat gagaaggggg ccagacttct
    41881 gcttcctatt attaagcacc agtcttgaga gctgcagggc agagcagcaa gcacagagat
    41941 cagtagagtt agtagttgtc cttagctata aagcaaattg gaacaaaagt cacagaattc
    42001 agaggaggca ttatctaaaa ctacagtggg catgagagtg cccagtatct aactgagggc
    42061 actgaggagc caggcatgga aaaaacaaga gagagagaga gagagagaga gagagagaga
    42121 gagagagaga gacagagaga cagagagaga gagacagaga gagacagaga gagagaggag
    42181 agaggttatg atagagagat catgacagag aaattacata cttagcatcc ctgagagaat
    42241 agaagtctag ttgctgacat tcaccaagtt ggatagacat gccaatacct gcatctttag
    42301 gctaaatgat aaatctactt gctcatgaca aagatcatga cattcccaca aacccaatat
    42361 tcacaattat aatttctctt tctgttttgt tttgttttgt tttgtctttt agcctccctt
    42421 tctacttgct gtcaccattt gcaagtcaag atcgaatcac ttcctcagaa tgttgctgta
    42481 gggaaaactg ttcttctcct agttcacaat ttgcctgaag actttcaagc atttttctgg
    42541 tacaaatcag catatagaag agatacatac aaaattgcag aatacagcag agccatggac
    42601 atcaccatta tggggagtgc atacagttta agagagctta tatacaccaa tggatccatg
    42661 gcgatgattg atgtcactga ggatgatgca ggaatttaca tgctagaaat tttaagagaa
    42721 gacttcaaaa ttgaaaaagc ctatgttcaa ctccttgtaa atagtaagtg attctcgatg
    42781 acttccaatt gctgaacatg gcttatccta ctttatacac tgaactgtct aggaggagtt
    42841 ggacctactg actttcccat tgcatttatc tctacactgg gttttttgca cctacttcag
    42901 tatacacatt gagtagacaa agtccctctc tgttgtaact ccatgttggg gtttgggcat
    42961 ttagtgcagg actcacatgg taaagaataa ctgcaattga tcagaatgct tcatttgact
    43021 tcactatgga ggtaacttaa ctcatggtgg gtaattcatc ctaaggatat cacccctgtc
    43081 tacattcttg ggattctgtc caggaacttg tccttgaaaa agatcgtcag agacaacaag
    43141 tgcaactggt tgagaaaaca atgggatact cccttattgc gtcccactcg accggcaaga
    43201 aagacacaac aaaccagaat cttccgtggc aaaagcttta ttgcttactt cttcaggaag
    43261 accctgaact gggaaaatgg cgccactttt aaaacccgca gcgtgacgtt tcagcacctg
    43321 atatggcatg acagctcctg attcgttgct cgcccatcac cccactatta caccccgaga
    43381 atgggagtga ctaggagtga gttcactctc acacctgcgt acaaggcttg tttactagtt
    43441 aggcacagct gaggccagcg ccatcttatt atggtgattg ctcaaggcat ggctctccac
    43501 actccctagt tactgagcaa ggatggcata gctggacatg ttcacagcct actaacagac
    43561 tatcctgggc ttttgggttt atggaaagtc atggttgcca gagagaggga aatggacatt
    43621 agtcttcata agaaatgtct gtcctcttgg gtctagttca gggaattatt ttctgcaggc
    43681 acatgacaac aggttatatt tatctggata gttctccagg catgagctgc agttccccta
    43741 gttatcaata atgtgcacta ttgtgacaca caatccatat tcaaaatagt atttatctga
    43801 accaggaact taccttttag cctggcttct acttcttccc ctacagatca agaagtcaag
    43861 gacatagaca ttttagacct aatggctggc tatcatgcat gctacactgc aagtgaatca
    43921 tgttcattta tctcttatat acatttcctt tgggaaagat atggtagcta ctgagggaca
    43981 tctcctacac agaagttcag ggcatcccag aaagctcagg gagcacatag aaagaccctt
    44041 cacacagctc atcaagcaga actgggagca tcatcttgaa actcttccag ggacaatgga
    44101 gttcaccctg tctttccagg actcagctta cccactctac caaacccaag gtttgaaact
    44161 ccataaatct gctcctggtc atctgtcttg ggtcagaatg ctgcctggta gctccactca
    44221 gaagagttct gcccctttcc ttatgcatca ctctattggt cccatttgga gcactaacag
    44281 gcatctctgt tcacttctag ctgagattaa aattctatct tcatagaact ttgagatcag
    44341 tgggtagact gtgtcagcag ttgggtttgg ccttcacaca tgaagcacaa aggttttctc
    44401 tttggtactg acagtccaaa tccagggtat attagttatc agtcctgagt taatttgctg
    44461 tgctctatga cacagggaga cttatcagct ttttttttaa tcacagtgtg gtttagataa
    44521 ctaaaatata aagagagaaa gggaagaagg ataatggaca gtactaagag tggagcaggg
    44581 gaaagaagtg tcttgaacac aaacaaatcc ccagctcttg gaacttttgg agatgtgcct
    44641 gcctgggagg ggcttccact tagagaggga aagtataatc aagctcagta gctgtgctgg
    44701 agctgaagtt tcacagcagg aagataacct tgtggtcctc tgaaaagggc acaccatctt
    44761 tcaggagctc tgctcccagt tgatcaggag aatgatagta gttccatctg ctgtctagat
    44821 tctcctaata ggcaaaaggt cctgagagaa gtcttgggat tttagacaag aatagaaaga
    44881 gtgagacaga agatgttcat caagaagctc ttattgaata taaattttaa gcatgggcat
    44941 gagatttttc tcatggaatg ttaattacca tgacaagaat attatgaaga ctaatattca
    45001 catctatgcc tgccctataa aaaatactct tgtgttgatc attaacatgc attaatgcat
    45061 gtagttattt gctacatttt ctgatgttct gagaagtgat gaacccactg tgtcccctga
    45121 cctccaccta cgtgctatgt cctgcattca tccacacacc ctgagataca gctttgcaca
    45181 ggactcacac acaaatataa tttgcaaagg aattggaaac attttgctat gtatgcccat
    45241 acccatgaat tatatatatc tttcaatata tgtacacata cagagagaga cataaagggt
    45301 gctgcaactt ccttccttcc tctctccctc cttcttccct ccctccctcc ctccctccct
    45361 ccctccctcc ctccctccct cccttccttc cttccttcct tccttccttc cttccttcct
    45421 tccttccttc cttccttcct tccttcccta gatggacctg gttatttcta gactgtattt
    45481 ccttaaaaag tataagacaa atcccaatac ttacaatgtc ccaatccaag ttgactggaa
    45541 aaatggccag taaagaaagg tagaaattga attcatgtca ttggaataac aagaagttca
    45601 gaagagaaca acaacatcaa taaaaacaat aacaaagggt cagggagtta agatgaagga
    45661 ggtgtagggt caaagattag gggtgcacca ccccaacacc attctacgct gaatgatatc
    45721 agggatctga ggacagtgag ccagaaccat gttgtcacct aagtagagag cactatgcag
    45781 agaatatcac aagtagaggg acacaaagta ggacagggag acacttcctt cacagatagt
    45841 cttcacaatg agcactcccc aggacacagg gcctcatctc aaaaatatac aatagagaga
    45901 aattatttta tcagtaaata tattttaaat attcaaaatc gctaagaccc tttgaaatta
    45961 aacattaaaa atgctaattt caagcacagt gagaaaaata tcaataatat tatcatgatt
    46021 cttgtcaaat atgattttga tattttcaac tgttaatatt caacaaacag aataattatt
    46081 ttaagatatt tcattgttat gtatcccttt tcattttgat tttattaatt tggatactgt
    46141 ctctatgccc tctggcaagt ctagctaggt tttatctatc ttgttgattt tctcaaagaa
    46201 ccagcttcca gttttgttga ttctttgttt agttcctttt gtttctactt ggttgatttc
    46261 agccctgatt atctcctgcc atctactcct cttgagtata tttgcttctt tttgttctag
    46321 aactttcaag tgtgctgtca agctgcttgt acatgctctc tccagtttct ttttggaggc
    46381 acttagagct atgagttttt ctcttcccat tgcttctatt gtgcccctta agttttggta
    46441 tgatgtgtct tcattttcat tacatactaa aaagctttaa tttctttctt tatttcttcc
    46501 ttgaccaagt tattattaag tacagtgttg ttcggcttcc atgtgtatgc atgctttcca
    46561 ttgggttttt ttttggtctg tggtgatatg gcagggtgca tgggattatt tcaatctttt
    46621 tgtatctgtt gaggagtgtt ttgtgactga ttataaggta ccatgaggtg ctgagaaaaa
    46681 ggtatattct tttgctttag gatgaaatgc tctagaaaca ctgataattt ttttaaagta
    46741 aacttatagt tagacaatgt acacagatat ataatgcatt ttagatactc tctcactatg
    46801 tcaggtagta tcaaataagg gcttatattg gttttttgag aaagggtatc tctgtatagt
    46861 cctggttgtc ccagaactca ctctgcagac caggctggcc ttgaactcag aaatccgcct
    46921 tcctctgcct cccaagtgct gggattaaag gcatgtgcca tcagtgcctg gcttgaatac
    46981 atttcttaat gattcatttt ttaatatttt tgctcattta ctatgtgtaa ttcccaaaca
    47041 atatattgta tgtttttaaa caatttagtg tttaacaata gatattggat cctacgttat
    47101 ggatagtatt aaatgttcat taatgatatt tttaggctat gaaatgatat gactataaaa
    47161 gttgaacaaa tttcctatgt accattttat tctcaaaata ctcaatatta ttaatatgtt
    47221 tgatggataa aattcattta aataataaaa aaattaagaa aaaatacaca atggtcacaa
    47281 taaacacaat tctctttctt tacctttagg ctttgttcca aactccaagg actctggctc
    47341 cactgcaagg ttcagtatag aatcagtgcc acccagcatt gttgaagggg aaagtgttct
    47401 tctactggtt cacaatctcc caaaaaatct tcaatccctt ttctggtaca aaggtgtgat
    47461 tgcagaggag aaatctgagc tcatccaaca cataatagcc acaagttcaa gcttgccagg
    47521 gcctgcacac agtggtcgag aaacagtgta cagcaatgga tccatgctgc tccagagggt
    47581 catgcacaat gatactggat tctatactct acgaactata agtacagatc tgaaagatga
    47641 aatagcacat gtgcaactcc agctggacag taagtggttc tctgtgattg ttcattgctg
    47701 ggtggggctc agattcacag gattgtcgtg actgtattgt gtctccttcc ccactgcact
    47761 gtgtccccat gttggggttt gagcacttag tgtaagacac ttaggttaga gccaaacagg
    47821 cctagatcag attttatttt ctgactcatt cctgtaataa agaagtcatt gaaggaaagc
    47881 aactcagctt tagttgtcag agtctgccaa gaatcagagt tgaagccaag catatgagga
    47941 gaccattgca ttctcacagt gaagtaagta ccaagaagcc ctgatcacag tcatctgacc
    48001 caggcttaac cacaggtgac cctgaggttc atttgccatg actctaccct tacttttccc
    48061 agtgcttaga gggaaccagc attttaggcc aatcatataa aactagggta tttattaggt
    48121 ccaagcatca gaagtctgta aatataatct acaatttcat gcagatgaaa ggaattgtga
    48181 tgcttactga cttagtcctc atgacttgtt caggctggta tgtttccttc tatctcccag
    48241 aaccgatagc agaggggtgg attgtcttgc agtggtctgg accctgcact atcaatatac
    48301 tattacacat tatatattgc tggctttccc agagtgcaat cctgttgtgg catattaaac
    48361 tatcgtttcc atttttccaa aatactctag tttgtttcac cttgacatac actcagccat
    48421 tctagtcttt gaacgttttc taatacttgt gcctgccaag aaaatcaaac ttcttcttac
    48481 cctcattcag tcccagttcc atttgctgca gggcaaagta gcaggcatgt gtattaggga
    48541 aatttaatgg ctggctgtag ctataaagta gattggaaca aaagttataa agtgttcagg
    48601 ggagacatca tcacaaattt cagtgggcat gagtgtaccc agtgtctgac tgaggggagt
    48661 gaagtggcag ccatggaaaa aaatagagag agaagagaga gaagagagag agagagagag
    48721 agagagagag agagagagag agagagagag agggagagag agaagagaga gggggcagag
    48781 agagagggat gggagaggga ggaggggtgg aggaggaggg agggagggag agagaaaggg
    48841 agggagagag ggaaagagga agggagagag agagagggag agagggagag agatccttgt
    48901 agaggaaatg atacattcag cacccctgag agaattgatg ttatgttgct cacctccatc
    48961 agatagtaga gacacaccta tgcctctatt tttagactga gggatcaatt catctgctcc
    49021 agacaaagct cactaatttt atctccaacc atatgctcct gaattgataa cttttctctt
    49081 ttcttgtagc ttctacttgc tgtaatcttc tcagctctga tcaactcata attgaaccag
    49141 tgccttggaa tattgctgta gggaaaagtg ttcttctcct tgtttgcaat gtgccagaag
    49201 atgttcagac atttttctgg tacaaatcgg tgtataggac agatattttt aaaattgcag
    49261 aatatagcag atccatggaa tccactatct gggggcttgc acacagtgga agagaggtgg
    49321 tgtacactaa tggatccctg ctgatccaga atgtcactga gcatgataca ggattgtaca
    49381 tgttagaaat tttacataag gacttcaaac ttgagagagc acatgtgcaa gtccatgtaa
    49441 atagtaagta actctcactg ccctccagct gttttgtatg gcttctcctg ctttatatgc
    49501 tgtactgttt ggaaagagct gaacctattt actctcccat tccatttagc ccccaacact
    49561 ggggtttggg caattactgc aggaaatgca ttccttagac aaacttcgtt agaccagaat
    49621 ccctcaccag tactttattg cagagaggag aacatatgct gaataactca gttctagtac
    49681 atcagaccca gcacagactc ttggggttct caaggtacac ctggctccaa gagagactct
    49741 gtggagcttg ggcaagccat ggttgaggac acactgactc cacacaaagc ccaccaggat
    49801 gctctggctc caaactcttc atgcttcatc tccacgtgcc actgggaacc tttttgtcaa
    49861 tgctttgttt tgattttctg ttagaacttg cagagaacat gcttatagtg aattcacaaa
    49921 ttccatagac tatcaaacca gttatagact gccatgaaag ctgaagtttt gtaggtcatc
    49981 tgggccaaca ccttctgaat cacactgcac atgttcctgg agaattcatc aattattgtt
    50041 ttgggtttct gagacttcac aggaaggtca gtgtccctag ttcgagaagc aatggagaca
    50101 gttattccac cctactactt gtcctcagag gtacaccata gggaatattc ttctcctggc
    50161 atatacttag aatttgagca gctacctcat tccaaggtct taagattgat cataactaag
    50221 tttaactcat agagacacag taatgatcat gcaccatctg ccatgttata gagaagtcaa
    50281 aacacaatac cctcagtggg ataatcaggg tcacacagcc cacgtgtaat aaatcaaaat
    50341 cacaagatat gtctatcgta acagctctaa tttcccctcc ctggatgctt tattaagtgt
    50401 gaactataga gggaatcatt gagctctctg aaggactact gttattttgt cccctcctct
    50461 gtttctttac agaccctgtt tcatggcctt ttgtgcgagt gactgacacc acagtcagag
    50521 tacagagctc agtagtcttc acttgcttct cagctgaccc tggagtctcc atccgttggc
    50581 tcttcaataa gcagagtctg cagctcacag agagaatgac actttcccct tcaaagtgcc
    50641 aactcagcat agatcccgtc tggagggagg atgctggaaa gtatcaatgt gaggtctaca
    50701 acccagtcag ttcaaagtcc agtctcccag tctgtctgtc tgtgatggaa gagtgaccta
    50761 cctctctcct ctcgtctaca gcagtgtgtg gtcatttccg tattgatggg gtgcaaaatg
    50821 gagatgagtt aagtggtaaa aattgtcagt taccactcat gtactgcctt cattgttaat
    50881 catgcctgta gtcctgacgt aaccaagtgt acaaggatag gccatgattt aatatgaaac
    50941 ctgtttacca aagcaaaata aagacatcaa tataataaaa ccaattgagg ttaagagctt
    51001 aggttgtgga ttaaatatat tgcttttgtt tgtttgtttt ttagaatcct tgaaggctaa
    51061 ttttagcagc ctcaagtttc caagtgttct gagtcccctt ttaaatagtg cagtgtttgc
    51121 atggagacaa acatcctgtc atatgctcaa gtagtttcat ctaacaccaa ttctaccaga
    51181 tggaactatc catgattcac tgtgcacatt ggtggtttct aaatagtttc aacccacaac
    51241 ttgtttgagg tccagatgta aaatccttgg tgcaatctcc actcattgtt tttatcttga
    51301 aattaacttt cactgtcaga cataatgata gctcaatttg tggttaaact atgccactga
    51361 gttgaaattc atggttccct gggtttctgt tcctgttcat acattgaatc ctgaggacca
    51421 tctatgagtc tgtagaagca caattggaac tctcatcgcc aagcctccac aggaccaagg
    51481 gactcccctc acactacata tgtagctcaa gcccagcctc cattttcata ctttttgatt
    51541 ggtggtttag tccatgggag ctgtgggtgg tctagttagt taatattact gttcttccta
    51601 tgggtttaca atcccctttt gatctttcag ctctccccta cctcttccat tggggtccct
    51661 ggggtcagac tggtggttac ctgtgtgcat ctgcatttgt attagtcagg tgctggcaga
    51721 aactctcatg ggagagctat atcaggctcc tgtcagcaag cacttcttgg tgttggggtt
    51781 tggtatatgc aaataggatt gatccctagg taaagcagtc tctggatggc tttttcttca
    51841 gtctctgctt tatattttgt ccctgcattt agtttagaca ggaacaattc tgggttaaaa
    51901 ttttgagatg ggtaggtggc ctcatcattc aaatggggat tgggcctatc tactagaggt
    51961 gctatctaca ggttctatat cactgttgtt tgctatttag gttaatgtca tccctgtttg
    52021 gtcctaggaa actctcactt ccctggcatc tgagatttta tagtggctac ccccagttct
    52081 cattccccca ttgctacata tttctattca attttctgac ctatcagaaa attgtacttc
    52141 tgtacttctc tgtacttctc tcctatctct tcccatactt gatcctgcct tgcttttttt
    52201 catccccctt ctaaatccct cccagatcct tccatccctc tacctcccgt tattattctt
    52261 ctcctatcca agtaagactg aaccatccac attttggtct tccttcttct cagtttcata
    52321 tggtctgtga gttgtgccat gagtattctg agctttggag ctaatatcca cttatcagtg
    52381 agtacatgcc atggtatttt ttttgtcttt gctacatcac tcaggattat attttcttgt
    52441 tccatcaatt tgtctaagaa tttcatggat tcatcatttt aataggtgag taataattca
    52501 ttgtgtaagc atcctatatt ttttgtattt attcttccag tgagcaacat gtaggatttt
    52561 ttaagcttct ggttataaat aaggttgtta tgaacatagt gaagcacatg tccttgttag
    52621 atgttggagc atcttttaag tatctgccca gtagtggatc tccaggtaca accatttcca
    52681 attttatgag gaatctccag attgttttgc aaagccggtt ctaccagatt gcaatccaac
    52741 cagcaatgga aaagtgttcc tcttgctcca catcgtcacc agtatttgct gtcacctgaa
    52801 ttttttatct tagccattcc gattggtgtg aggtggaatc tcagggtcat tttgaattgc
    52861 acttccctga taagtaagga ctttaaacta ttctttaggt gcttctcagc cattcgatat
    52921 tttttcagtt gaaaattctt tgtgtagaac tgtacctcat ttttaataga gttatttggt
    52981 tctctgcagt ctaacttctt gagttctttg tatatattgt atattagccc tttgcatata
    53041 ttgtatatta gccctctatc agatgtagga taggtaaaga tttttttcta atctgttggc
    53101 tgccattttg ttctattgac agtgtccttt gcctttaaga agcttcgcaa ctttatgtgg
    53161 tctgatttga caatccttaa tcttagagga tatgccactg gtgttctgtt cagtaacttt
    53221 tcccccatga ccatgtatta gagactttcc ccactttctc ttctattaga ttcagtgtat
    53281 ctggttttat ttggaagacc ttgatccacc tgaacttgag ctatgtccag ggagataaga
    53341 atgggtcaat ttgcattctt ctatattttg accacctgtt gaaccagcac cattggctga
    53401 aaatgatatc tttttttcca ctggatggct ttagctcctt ctccaaagat caaatgacca
    53461 taggtgtgtg atttcattcc tgagccttca attccattcc atatatacca atactgtgca
    53521 gtttttattg ctactagtct gtagtacagc ttaagtttag gaatggtgat tcccccagaa
    53581 tttcttttat tgttgggaat agtttttgct atcctgggtt ttttgttatt ccaaatgaat
    53641 ttcagaattt ttctttctaa ctcaatgaag aattgagttg gaatttcaat ggggattgca
    53701 ttgaatctat agatattcct ttaggcaata tggccattta tactatatca atcctgccaa
    53761 tccatcagtc tgggagatct ttccatcttc tgaggtcttt ggtttctctc ttcagaaaat
    53821 ttgagttctt gtcatacaga tctttcactt gtttggctgg agtcacgcca agatattttg
    53881 tttgtgtgtg tatgtaattt taatttattt tattattaga tattttgttt atttacattt
    53941 caaatgttat tccctttcct agtttcctat ccgaaaatac cttatcctct tccccctccc
    54001 cctgctcccc aacccaccca ctcccatggc cctggcattc ccctatactg ggacatagaa
    54061 ccttcacagg accaagggcc tctcttccca ttgatgacct actaagccat cctcagctac
    54121 atatgcagct agagacatga gtctctctgt gtgttttctt tgattggtgg tttagtccca
    54181 gaaaactctg ggcttactgg ttagttcatc ttattgttcc tcctatgggg ctgcaaaccc
    54241 ctacagctcc ttgggtactt tctctagccc cttcattggg gaccctgtgc tctgtctaat
    54301 ggatgactgt gagcatccac ttctgtatta gtcaggcact ggcagagcct ctcaggagac
    54361 agctatatca gtatcctgtc agcaagctct cattggcatc tgcaatagtg tatgggtttg
    54421 gtggttgttt atgggacgga tccccaggtg gggcagtctt tggatggttg tgctttcagt
    54481 ctctgctctg aactttgtct ctgtaactac ttcaattggc attttcttcc tccttctaag
    54541 gatcgagtat ccacactttg gtcttccttc ttcttaagtt tgatgtattt tgcaaattgt
    54601 atcttctttg tgactatttt gaaggttgtc gattccctaa tttctttctc agcctgttta
    54661 tcctttgagt ataggaaggc tcctgatttt tgtttgaatt aattttatat ctggctactt
    54721 tgttgaaggt gtctatcaac tgtcagattt ctttggtgga ggttttgggg tcacttacaa
    54781 tcatatcatc tgcaaatagt gatattttta cttctccatt tccaatttgt attcatttga
    54841 actctttttg ttgtctaatt gctccagcta gtactttaag aacgatattt gagtagatat
    54901 ggagaaagag aggcagcctt atctagtcct gattttagtg ggattgcttc aagtttctct
    54961 ccatttagtt tcacattggc tactggtttt ctgtatattg cttttactat gtttatgcat
    55021 gggccttgaa ttcctgatct ttccaagact attattaaca tgaagggatg ttgaattttg
    55081 tcaaatgatt tttcaccatc caatgaaata atcatgtagt ttttttttct ttgagtttgt
    55141 ttatgcagta gattactttg gtagatttcc atatattgaa ccatccttgc atcccttgga
    55201 tgaagcctac ttaatcttca tgaatggttg ttttgatttg ttcttggatt ctgtttgtga
    55261 gaattttatt gtgtattttt acatcaatat tcataataaa aattgatata aagttctctt
    55321 tctttgttgg gtctttgtga ggctttcgtt tcagcataac tgtggcttca tagaacaaat
    55381 tgggtagtgt tccttctgtt tctactttgt tgaatagttt caagaatatt ggtattaagt
    55441 cttctttgaa actcttctag tgttctgcac taaacccatc tggtcctggg aattttgttt
    55501 gggagacttt taataacagc ttatatttct ttatgggtta tgggactgtt tagatggttt
    55561 attgatctga ttaaatttgg tatttggtat ttttctagaa atttgtccat ttcaatcaga
    55621 ttttccagtt gtgttgagta taggattttg tagtaggatc ttatgaatag tatcttatga
    55681 tttttgtgat tttctcagtt tttgttgtca catctccctt ttcatttctg attttgttaa
    55741 tttgcatact gtttctgtgc cctttgttta gtctgtctaa gggtttatct atctgttgat
    55801 tttctcatag aacctcctct ttgttttgtt cattcctttt atagttattt ttgtttctac
    55861 ttggatgatt tcagccctga tttgattatt tcctgttgtc tactcctcta gggtgtattt
    55921 gcttctttct gttctagagt tttcatgtgt gctgtcaaga tattagtgta tgctttctcc
    55981 agcttcattt tgaaggcact caggaatatg agttttaatc ttagcactgc tttcattgtg
    56041 ttctataagt ttgaataggt tgtaatttta ttttcaacaa attctaaaac gtcttttatt
    56101 tttttatttt ttttccttga acaagttatc attgaataga acatttttca gcttccatgt
    56161 atatgtgggc attctgctgg ttttgttgct actgaagacc atcagtcctt atccatagcg
    56221 gtctgatagg aggcatggga ttattttagc cttcttatat ctgttcagtt ctgttttgtg
    56281 accaattata tcatcagttt tggaaaaggt accatgatgt gctgagaaga aggtatattc
    56341 ttttgattta ggaagaaatg tttatatata tgttaaatcc atttggttca gaacttctgt
    56401 tagtttctct gggtctctgt ttagtgtgtg ttcccatggt ctattgaaaa gaatgggttg
    56461 ttcaattctt ccactatgat tgtgtgaggt gcaatatgtg ctttgagctt gagtaatatt
    56521 tctgttacga atgcgggtcc ccttgcattt ggagcataga tgttcagcac gatattgaat
    56581 aaatacaaaa taaatagccg gtagccttgt cttggccctg attttagtgg gattgcttca
    56641 agtttctctc tctttagttt gatgttggtt attggttttc tgtatattgc ttttattatg
    56701 tttaggtatg aaccttgaat ttttgatctt tctaagacat ataacatgaa ggaatgtatt
    56761 ttgtctaagg cttttcagta tctaatgaga taatcatgta tttttttctt tgagtttgtt
    56821 tatatagtgg tttacattga tggatttcct tatattgaac catccctgta tccctgggat
    56881 aagcctgcct gatcatggtg acttttgttt tgatgtgttc ttggatttag ttgtgagaat
    56941 tttattgagt atttttgctt caataatcat aaggcaaaat ggttttaagt tcaatcagca
    57001 taactgtggc ttcgtacaat gaattcggta gtttctcccc gtgtttattt tgtggaatag
    57061 tttaagatgt attcatagta ggtgttcttt gaaggtcggc tagtattcta cactgcaacc
    57121 atattgcccc aggctttttt ggtattgaga gacttttaat gatgacttct atttacttac
    57181 gggttatctg actgttttga tggtttattt gatcctgttt taacattggt atctggtacc
    57241 tgtctacaaa atcatctatt tcttctagat ttttttttca gttgttttta gtatagttct
    57301 ttgcagtagg atctgatgac ttttaaaaat tttcccattc tctgttgtta tgtctttctt
    57361 ttcatttcta attatgttaa tctggatact gtcattgtat tttctagtta gtttggttca
    57421 gggtttatct atcttgttga ttttctcaaa gaaccatctc ctagttttgt tgattcactg
    57481 tatagttctc tttaatccta cttgtttgat tttaatcctg actttttttg ttttctgcga
    57541 tattttcctc ttgtgtgttt ttgcttgttt ctgttctata cctttcagag gtgctattag
    57601 actggtagtg tatgatctct ccaggttctt aatggaggca ttcagagcta tgaatttttc
    57661 tcttaacact ggtttcattg tgtctcaaaa gttgggcatg ctgagccttc tttttcagta
    57721 aattttacag tctttaattt ctttatttat ttaatccctg accaggttat cattgagtag
    57781 gtagctgttc agcttccaca tgcatgtggg ttttcttgtt gttgttctaa tagaagacaa
    57841 gccttagtct gtggtggtct gatagaatgc atgggattaa tttaatcttc ttatgtctgc
    57901 taaggcttgt ttgtgtctga ttatgtggtc aattgtttag aaggtactat gaggtgctga
    57961 gaagaagtat attcttttgt tttaaggtga aatgttctgt agataaatat atttgattca
    58021 taacttcttt aagtttcaat gtgtttctgt ttaagttctg tttccactat ctgtacattg
    58081 gtgaggatgg gatgttgaag tctcccacta ttactttgtg agattcaata tatgctttga
    58141 gctttagtaa agattctttt acgaatgtgt tgccctttca tttggagcat gttcagtatt
    58201 gaaagttcat cttggtagat tttttcctta gatgagtatg tgcccttcac aatgtttttt
    58261 gataacgttt ggttgaaagt ctatttaatc gaatattaga atgactacac aagcttgttt
    58321 cttgggacca tttgcttgga aaaaattttc cagcatttta ctttgagtta atgtctgcct
    58381 ttgacactga ggtgtgttac ttatatgtag caaaatgctg ggtcctgttt acttataatc
    58441 ccgcttctct atgtcttttt attggggaat tgattccatt gatgttgaga gatattaagt
    58501 accaatgatt gttgcttcct gttatttttg ttgttagagg tgtaattatg tttgtgtagt
    58561 tctcttcttt tgggtttgtt gtgaggagat taatttcttg cttttctttg ctgtactttc
    58621 catttttata ttagaatttt ccttctatta tcctctgtag ggctggattt gtggaaagat
    58681 attgcttaaa tctgcttttg tcatagaata tcttggtttc tccttctatg gtaaatgagt
    58741 tttgctgggt atagtagcct gggctggtaa tttttgttct cttagagtct atgtaacatc
    58801 tgccccagat ctgtttttag agtctctgtt gagaaatttg gtataattct aataggtctg
    58861 cctttttagg ttacttgacc tttttacctt actgctttta agattctttc tttgttatgt
    58921 gaatttagtg ttttgattat tatatgactg gaggaatgtc ttttctggtg gaatctattt
    58981 gtctttttgt aagttttttg tatatttatg gctatcttta ttttcatgtt ggggatgttt
    59041 tcttcaaaaa ttttatagaa tatgtttatg gccctttgag ttgggaatct tctatctctt
    59101 ctataactgt tattcttagg tttttttttt cattgtgtct tggatttctt agatgttttg
    59161 tgttagaagc tctctatgtt ttgtattttc ttttactgtt gtgtcaatat cttgtaagat
    59221 ttcttctact cctgagtttc tctcttctgt ctcttgaatt ctgttggtta tgctcgcatc
    59281 tgtgacttct gatctctttc ctaggttctc cattttcagt tttgattgct tttgtgattt
    59341 ttttcattgt tgctactttc atttttagat actggatggt tttgtttaat tccttcacct
    59401 gtttgtttgc atttccctgt aatactttta ggtatttttg tgtattcctc tttaattttt
    59461 ctacctattt acctgtgttc tcctgtattt tttaaagggg gttctttatg tcctccttaa
    59521 agtcctctat catcatcatg aaatgtgatt ttaattcagg atctgaattt tttccaggtg
    59581 tgttggtgtt tccagacctt gctgtactga gatcactggg ttctgatatt gccaagtaat
    59641 actggttttg ttgcttttgt tctttttctt atatcttacc atctggttat ctctggtgtt
    59701 aactgacctt gctgtctctg actggagcct gtccttccta tgaatctgtt tatgttgggc
    59761 cttcttgtgt caagctgtct ctgggaatag gagggggtct ggagagcctc atttaggatc
    59821 cttgctgtgt cacaactctt tggattcaag ctgtctctgg gtgtgactag ggtgggcaag
    59881 gggattatag cacaggatct gcttccagaa gtagatgcta actggaagga tggtatgtct
    59941 ccaggtaggc tagaattact ggatcacctg ggctccagga gatcctgttt aggtcaggta
    60001 t
-> #
