# Supplementary material for: Structure and evolution of the mouse pregnancy-specific glycoprotein (Psg) gene locus
Source: BMC Genomics. 2005 Jan 12;6:4. doi: 10.1186/1471-2164-6-4 (PMC546212; doi:10.1186/1471-2164-6-4)
Supplement: Additional File 2 — Complete set of mouse Psg CDS sequences A basic text file in FASTA format containing CDS sequences for all known mouse Psgs (not including the brain-specific variant of Psg16). [file 1471-2164-6-4-S2.txt]

>Psg16
ATGGAGGTGTTCTCTGTGCTTCCCTGCAAGGGGTGTACCCCCTGGCAGGGCCTCCTGCTCGCAGCCTCCCTTTTAGCCTGCTGGCTCCTGTCCACCACTGCCCAGGTCACCATTGAATCAGTGCCTTTCAATGTGGTTGAAGGAGAAAATGTCCTTCTTCGTGTTGACAATCTGCCAGAGAATCTTATAACCTTAGCCTGGTACAGAGGGCTGAGGAAAATTGTTGTATACACACTGAACACTAAAGTAAGTGTGATGGGGCAAATGTACAGTGGTAGAGAGATAGTGTCCAGCAACGGGTCCCTGTGGATCCACAATGTCACCCGGAAGGACACAGGACTCTACACCCTACGGACCGTAAATAGACGTGGAGAAATTGTATCAACATCATTCACGTTCCTCTACGTGTACACCTCTCTTTTCATCTGTGGGCGCCCTTCCTTCCCTGCCAAGCTCACTATTGAATCAGTGCCGCCCAGCGTTGCTGAAGGGGGAAGCGTTCTTCTCCGTGTTCACAACCTCCAGGATAAGCTTCGAGGGCTTTCCTGGTACAAAGGGGCACATGTGTCTAGGAACCTTGAGATTGCCCGACAGATAATAGCCAAGAATTCAAGTGTGCCAGGCCCTGCCCACAGTGGTAGAGAGACAGTGTACAGCAATGGATCCCTGCTGCTCCAGAATGTCACCCGGAATGACACCGGATTCTACACCCTACAAACTCTGAGTAGACATCGGAAAATGGAATTAGCACATGTGCAACTTCAGGTGGACACCTCCCTTTCTTCATGCTGTGACACTCTTGACTCTACCCAACTCATCATCGATCCAATGCCACGGTATGCTGCAGAAGGGGAAAGCATCCTTCTCCGTGTTCTTAATCTGCCTGAAGATTTCCAAGTTTTTTGCTGGTACAAAGGAGCATTGATCTTCCAGATCTTTAAAATTGCAGAATATAGCAGAGCCAGGAACTCCATCACCAAGGGGCCTGCTCAAAGCAGAACAGAGAGAGTGTACACCAATGGATCTCTCCTGCTCCAGGATGTCACTGAGAAAGACACGGGCTTGTATACACTACAAACGATAGACAGAAATTTCAAAATTGAAAAAGCACACGTGCAAATCCAAGTGAACAAGCCTGTGACACAGCCCTTCATGAGAGTCACAGACAGCACAGTTAGAGTACAGAGCTCAGTGGTCTTCACTTGCTTCTCAGACAACACTGGGGTCTCCATCCATTGGCTCTTCAACAATCAGAGTCTGCAGCTCACAGAGAGGATCACACTTTCCCCATCAAAATGCCAACTACGTATAAATCCTGTCAGGAAAGAGGATGGTGGAGAGTATCAATGTGAGGTCTTCAACCTTGCCAGCTCGAAATCCAGTCTCCCAGTCAGCCTGGCCGTGATGAATGAGTGA
>Psg17
ATGGAGGTGTCCTCTGAGCTTCTCAGCAATGGGTGTACCCCCTGGCAAAGGGTTCTGCTCACAGCCTCCCTCTTATCCTGCTGCCTCCTGCCCACCACTGCCAGAGTCACTGTGGAATTCTTACCTCCCCAAGTGGTTGAAGGAGAAAATGTTCTTCTACGCGTTGATAATCTGCCAGAGAATCTTCTAGGTTTTGTGTGGTACAAAGGGGTGGCAAGTATGAAGCTTGGAATTGCACTGTATTCACTGCAATATAATGTAAGTGTGACAGGGCTTAAGCACAGCGGTAGAGAGACACTGCACAGAAATGGGTCCCTGTGGATCCAAAATGTCACCTCGGAGGACACAGGATATTACACCCTTCGAACCGTAAGTCAACGTGGAGAACTGGTATCAGATACATCCATATTCCTTCAGGTGTACTCCTCTCTTTTCATCTGTGAGCGTCCTACTACCCTTGTACCTCCCACTATTGAATTAGTGCCGGCCAGCGTTGCTGAAGGAGGAAGTGTTCTTTTCCTTGTTCACAATCTACCAGAGTATCTTATATCACTTACCTGGTACAAAGGAGCAGTTGTGTTTAACAAGCTTGAGATTGCCCGATACAGAACAGCCAAGAATTCAAGTGTGCTTGGCCCTGCCCACAGCGGTAGAGAAACGGTGTTCAGCAATGGATCCCTGCTGCTCCAGAATGTCACCTGGAAAGACACCGGATTCTACACCCTACGAACTCTGAATAGATATCCGAGAATAGAATTAGCACACATTTACCTTCAGGTGGACACCTCCCTTTCCTCGTGCTGTCACCCTCTTGACTCTCCCCAGCTCAGTATCGATCCATTGCCACCGCATGCTGCTGAAGGGGGAAGGGTTCTTCTCCAGGTCCATAATCTGCCAGAAGATGTGCAAACCTTTTCCTGGTACAAAGGCGTGTATAGCACTATATTATTTCAAATTGCAAAATATAGCATAGCAACGAAGTCCATCATCATGGGCTATGCACGGAGTAGAAGAGAGACAGTGTATACCAATGGATCCCTGCTGCTCCAGGATGTCACTGAGAAAGACTCTGGTGTGTACACACTAATAACAACAGACAGCAATATGGGAGTTGAAACAGCGCATGTGCAAGTCAACGTCCACAAGCTTGCCACACAGCCCGTCATAAAAGCCACAGACAGCACAGTACGAGTACAGGGCTCAGTGATCTTCACTTGCTTCTCAGACAACACTGGGGTCTCCATCCGTTGGCTCTTCAACAATCAGCGTCTGCAGCTCACAGAGAGGATGACCCTGTCCCCGTCAAAGTGCCAACTCTGGATACGTACTGTGAGGAAGGAGGATGCTGGAGAGTACCAATGTGAGGCCTTCAACCCAGTCAGCTCAAAGACCAGTCTCCCAGTCATCCTGGCTGTGATGATCGAGTGA
>Psg18
ATGGAGTTGTCATCTGAACTTTTCAGCAACGGGTGTACCTCCTGGCAGAGGGTTCTCCTCACAGCCTCCCTCTTAACCTGCTGGCTCCTGCCCACCACTGCCAGAGTCACCATTGAATCTTTACCACCCCAAGTGTATGAAGGAGAAAATGTTCTTCTACGTGTTGACAATATGCCAGAGAATCTTCTAGTGTTTGGCTGGTACAGAGGAATGACAAATTTGTGGCAAGCAATTGCACAGCATTGGCTGTACTACTATAGTGTAATGGTGAAGGGGCTGAATCACAGCGGCAGAGAGATATTATACATCAACGGGTCCCTGTGGATCCAAAATGTCACACAAGAGGACACAGGATATTACACTTTTCAAACCATAAGTAAACGAGGAGAAATAGTATCAAATACATCCCTGTACTTGCACGTGTACTCCTCTCTTTTCATCTGTGTGCGTCCTACTACCCTTATATCTCCGACTATTGAATTAGTGCCAGCCAGCGTTGCTGCAGGGGGAAGCATTCTTCTCCTTGTTCACAATATTCCAAAGTATCTTCAATCGCTTTTCTGGTACAAAGGGCTGATTGCATTTAACAAGGTTGAGATTGCTCGATACAGAACAGCCAAGAATTCAGGGGAACCTGGTCCGGCCCACAGCGGTAGAGAGACAGTGTATAGCAATGGATCACTGCTGCTCCAGAATGTCACCTGGAAAGACACAGGATTCTACACCCTACGAACTCTGACTCGATATCAGAAAATGGAATTCGCACACATTTACCTTCAGGTGGACACCTCCCATTCCTTGTGCTGTGACACTCTCGACTCTGCCCAACTCAGCATTGATCCAGTGCCACGGCACGCTGCTGAGGGAGGAAGTGTTCTTCTCCAGGTCCATAATCTGCCAGAAGATGTGCAAACCTTTTCCTGGTACAAAGGTGTGCTTAGTACTCAGGACTTTAAAATTGCAGAATATAGCATAGCAACGAAGTCCATCATCAGAGGCCGTGCACACAGCAGAAGAGAGATAGGGTACACCAACGGATCCCTGCTGCTCCAGGATGTCACTGAGAAAGACTCTGGCTTATACACACTAATAACAATAGACAGCAATGTGAGAGTTGTAACAGCACATGTCCAAGTCAACATCCATCAGCTTGTGACACAGCCTGCCATGAGAGTCACAGATAGCACAGTTCGAGTACAGAGCTCAGTTGTCTTCACTTGCTTCTCAGACAACACTGGGTCCATCCGTTGGCTCTTCAACAATCAGCGTCTTCAGCTCACAGAGAGGATGACCCTGTCCCCATCAAAATGCCAACTCAGGATACATACTGTGAGGAAGGAGGATGCTGGAGAGTATCAGTGTGAGGCCTTCAACCCAGTCAGCTCAAAGACCAGTCTCCCAGTCAGCCTGACTGTGATGAATGAGTGA
>Psg19
ATGGAGGTGTCCTCTGAGCTTCTCAGCAATGGGTGGACCTCCTGGCAGAGGGTTCTGCTCACAGCCTCCCTCTTAACCTGCTGGTTCCTGCCCATCACTGCCCGAGTCACCATCGAATCCGTACCACCCAAATTGGTCGAAGGAGAAAATGTTCTTCTACGAGTGGACAATCTGCCAGAGAATCTTCGAGTCTTTGCCTGGTACAGAGGGGTAATAAAATTTAAGCTTGGAATTGCACTGTATTCACTGGACTATAACACAAGTGTGACAGGACCTGAGCACAGTGGTAGAGAGACATTGCACAGCAACGGGTCCCTGTGGATCCAAAGTGCCACCCGGGAAGACACAGGATATTACACGTTTCAAACCATAAGTAAAAATGGAAAAGTGGTATCAAATACATCCATGTTCCTTCAGGTGTACTCCTCTCTTTTCATCTGTGGGCGCCCTTCTCCACCTGCACTCCTCACTATTGAATCAGTGCCAGCCAGCGTTGCTGAAGGGGGAAGCGTTCTTCTCCGTGTTCACAATCTTCCAGAGCATCTTCAATCGCTTTTTTGGTACAAAGGGTTGACTATGTTTAACAAGGTTGAGATTGCCCGGCACAGAACCGCCAAGAATTCAATTGAAATGGGCCCTGCCCACAGCGGTAGAGAGATAGTGTACAGCAATGGATCCCTGCTGCTCCAGAATGTCACCTGGAAGGACATCGGATTCTACACCCTACGAACTCTGAATAGATATTCGAGAATAGAATTAGCACACATTTACCTTCAGGTGGACACCTCCCTTTCCTCGTGCTGTGACGCTTTCAACTCTGTCCAACTGAGGATCGATCCAGTGCCACCACATGCTGTCGAAGGGGAAAGTGTTCTTCTCCAGGTCCATAATCTGCCAGAAGATGTGCAAACCTTTTTGTGGTACAAAGGCGTCTATAGCACTCAGGACTTTAAAATTGCAGAATACAGCATAGTGACAGAGTCTATCATCAGTGGCCGTGCACACAGTGGAAGAGAGATAGGGTACACCAATGGATCCCTGCTCCTCCAGGATGTCACTGAGAAAGACTCTGGCTTCTACACACTAGTAACAATCGACAGCAATGCGAAAGTTGAAACAGCGCATGTGCAAGTCAATGTGAACAAGCTTGTGACACAGCCTGCCATGAGAGTCACAGATAGCACAGTTCGAGTACAGAGCTCAGTGGTCTTCACTTGCTTCTCAGACAACACTGGGGTCTCCATCCGTTGGCTCTTCAACAATCAGCGTCTGCAGCTCACAGAGAGGATGACACTGTCCCCATCAAAATGCCAACTCAGGATACATACTGTGAGGAAGGAGGATGCTGGAGAGTATCAATGTGAGGCCTTCAACCCAGTCAGCTCAAAGACCAGTCTCCCAGTCAGCCTGGCTGTGATGAATGAGTGA
>Psg20
ATGGAGGTGTCCTCTGAGCTTCTTCTCAGCAATGGGTGTACCTCCAGGCAGAGGGTTCTGCTCACAGCCTCCCTCTTTACCTGCTGGCTTCTGTCCACCACTGCCAAGGTCACTATCCATTCACCGCTCCAAGTGGTTGAAGGACAAAACGTTTTTCTACGAGTTGACAATCTGCCAGAGGATCTTCTAGCTTTTGCCTGGTACAGAGGACTGAGAAATTGGAGGGTCGCAATTGCACTGCATTTAGTGGAGTATAATGCAAGTATGACAGGGCCTGAGCACAGTGATAGAGAGATATTGCACAGCAACGGGTCCCTGTGGATCCAAAATGTCACCCAGGAGGACACAGGATATTATACTCTTCAAACCATAAGTAAACATGGAAAACTGGTATCAAATACATCCACATTTCTTCAGGTGTACTCCGCTCTTTTCACCTGTGGGCGTCCTACCTCCCCTGCCAAGCTCACTATTGAATCAGTGCCGCCCAGAGTTGCTGAAGGGGGAAGCGTTCTTCTCCTTGTCCACAATCTTCCAGAGTATTCTCAATTATTTTCCTGGTACAAAGGCTTGACTTTGTTTAATGAGGTTGAGATTGCTGAATACAAAATAGCCAAGAATTTAAGCGATCCAGGCCCTGCCCACAGCGGTAGAGAGATAGTGTTCAGCAATGGATCCCTGCTGCTCCAGAATGTCACCTGGAAAGACACTGGATTCTACACCCTACAAACTGTGAATGGATTTCGGGAAATGGAATTAGCACACATTTACCTTCGGGTGGACACCCCGTGCTGTGACCCTCCTGACTCTGCCCGACTCAGGATTGATCCAGTGACATGTCATGCTGCTGAAGGGGGAAGTGTTCTTCTCCAGGTCCATAATCTGCCAGAAGATGTGCAAACCTTTTCCTGGTACAAAGGTGTGGATAGCACTCCATACTTTAGAATTGTAGAATACAGCAAAGCGATGAAGTCCATTTTCAGTGGCTACGCACACAGCAGAAGAGAGACAGGGTACACTAATGGATCCCTGCTGCTCCAGGATGTGACTGAGAAAGACACTGGCTTCTACACACTATTAACAATAGACAGCCATGTGAAAGTTGAAACAGTGCATGCACAAGTCAACGTCCACAAGCTTGTGACACAGCCTGTTGTGAGAGTCACGGACAGCACAGTTAGAGTACAGAGCTCAGTGGTCTTCACTTGCTTCTCAGACAACACTGGGGTCTCCATCCGTTGGCTCTTCAACAATCAGAGTCTTCAGCTCACAGAGAGGATGACCCTGTCCCCGTCAAAGTGCCAACTCAGGATACATACTGTGAGGAAGGAGGATGCTGGAGAGTACCAATGTGAGGCCTTCAACCCAGTCAGCTCAAAGACCAGTCTCCCAGTCAGCCTGGCCGTGATGAATGAGTGA
>Psg21
ATGGGAGTGACCTCTGAACTTTTCACCAATGTCCTTATCCCTTGGCAGAGGGTCCTGTTCACAGCCTCCCTCTTGACCTGCTGGCTTCTGTCCACCACTGCTAGTGTCACCATCCAGTCACCAAAACACGTAGTTGAAGGAGAGAATATTCTTCTACAAGTTGACAATCTGCCAGAGAATCTTCTAGCTTTTGCCTGGTACAGAGGACTGATAAATTGGAGGCTCACAATTGCTCTGCATTTTCTGGACTATAGCACAAGTATGACAGGGCCTGAGCACAGTGATAGAGAGATATTGTACAGCAACGGGTCCCTATGGATCCAAAATGTCACCCAGGAGGACACAGGATATTACATTTTTCAAACCATAAGTAACCATGGAGAACTGGAATCAAATACGTCCACATTTCTTCAGGTCTACTCCTCTCATTTCACCTGTGGGCGTCCTTCCTTCCCTGCCAAGCTCACTATTGAATCAGTGCCGCCCAGAGTTGCTGAAGGAGGACGCGTTCTTCTCCGTGTTCACAATCTTCCAGAGTATCTTCAATTATTTTTTTGGTACAAAGGGGTGATTATGATTCACAAGGTTGAGATTGTCCGGCACAGAACACTCAAGAATTTAAGCGATCCAGGCCCTGCCCACAGCGGTAGAGAGATAGTGTTCAGCAATGGATCCCTGCTGCTCCAGAATGTCACCTGGAAAGACACAGGATTCTACACCCTACAAACTGTGAATGGATTTCGGGAAATGGAACTAGCACACATTTACCTTCAGGTGGAGACCCCGTGCTGTGACCCTCTTGACTCTGCCCAACTCAGGATCGATCCAGTGACTCCGCATGCTGCTGAAGGGGAAAGTGTTCTTCTCCAGGTCCATAATCTACCAGAAGATCTGCAAACCTTTTCCTGGTACAAGGGTGTGGATAGCACTCCATCCTTTCAAATTGTAGAATATAGCAAAGCAATGAAGTCCATCATCAGCGGCAGTGCATACAGCCGAAGAGAGATAGGGTACACTAATGGATCCCTGCTGCTCCAGGATGTCACTGAGAAAGACTCTGGCTTGTACACACTAGTAACAATAGACAGCAATATGAGAGTTGAAACAGTGCATGTTCAAGTCAACATCTACAAGCTTGTGACACAGCCTGCCATGAGAGTCACGGACAGCACAGTTAGAGTACAGAGCTCAGTTGTCTTCACTTGCTTCTCAGACAACACTGGGGTCTCCATCCGTTGGCTCTTCAACAATCAGAGTCTGCAGCTCACAGAGAGGATGACCCTGTCCCCATCAAAATGCCAACTCAGGATACATACTGTGAGGAAGGAGGATGCTGGAGAGTATCAATGTGAGGCCTTCAACCCAGTCAGCTCAAAGACCAGTCTCCCAGTCAGCCTGGCCGTGATGAATGAGTGA
>Psg22
ATGGAGGTATCCTCTGAGCTTCTCAGCAATGGGTGGACCTCCTGGCAAAGGGTTCTGCTCACAGCCTCCCTCTTAACCTGCTGGCTCTTGCCCATCACTGCCGGAGTCACCATCGAATCCGTACCACCCAAATTGGTTGAAGGAGAAAATGTTCTTCTACGAGTGGACAATCTGCCAGAGAATCTTCGAGTCTTTGTCTGGTATAGAGGGGTGACAGACATGAGCCTCGGAATTGCATTGTATTCACTTGACTATAGCACAAGTGTGACAGGACCTAAGCACAGTGGTAGAGAGACATTGTACAGAAACGGGTCCCTGTGGATCCAAAATGTCACCCGGGAAGACACAGGATATTACACTCTTCAAACCATAAGTAAAAATGGAAAAGTGGTATCAAATACATCCATATTCCTTCAGGTGAACTCCTCTCTTTTCATCTGTGGGCGCCCTTCTCCACCTGCACTCCTCACTATTGAATCAGTGCCAGCCAGCGTTGCTGAAGGGGGAAGCGTTCTTCTCCTTGTCCACAGTCTTCCAGATAATCTTCAATCGCTTCTCTGGTACAAAGGGTTGACTGTGTTTAACAAGGTTGAGATTGCTCGGCACAGAACAGTCAAGAATTCAAGTGAAATGGGCCCTGCCTACAGCGGTAGAGAGATAGTGTACAGCAATGGATCTCTGCTGCTCCAGAATGTCACCTGGGAAGACACAGGATTCTACACCCTACAAATTGTGAACAGATATTGGAAAATGGAATTAGCACACATTTACCTTCAGGTGGACACCTCCCTTTCCTCGTGCTGTGACGATTTCAACTCTGTCCAACTGAGGATCAATCCAGTGCCACCGCATGCTGCTGAAGGGGAAAGGGTTCTTCTCCAGGTCCATAATCTGCCAGAAGATGTGCAAACCTTTTTGTGGTACAAAGGCGTCTATAGCACTCAGAGCTTTAAAATTACAGAGTATAGCATAGTGACAGAGTCTCTCATCAATGGCTATGCACACAGTGGAAGAGAGATATTGTTCATCAATGGATCCCTGCTGCTCCAGGATGTCACTGAGAAAGACTCTGGCTTCTACACACTAGTAACAATCGACAGCAATGTGAAAGTTGAAACAGCCCATGTGCAAGTCAATGTGAACAAGCTTGTGACACAGCCTGTCATGAGAGTCACGGACAGCACAGTTCGAATACAGGGCTCAGTGGTCTTCACTTGCTTCTCAGACAACACTGGGGTCTCCATCCGTTGGCTCTTCAACAATCAGAATCTGCAGCTCACAGAGAGGATGACCCTGTCCCCATCAAAGTGCCAACTCAGGATACATACTGTGAGGAAGGAGGATGCTGGAGAGTATCAATGTGAGGCCTTCAACCCAGTCAGCTCAAAGACCAGTCTCCCAGTCAGGCTGACTGTGATGAATGAGTGA
>Psg23
ATGGGAGTGACCTCTGAACTTTTCACCAATGTCCTTATCCCTTGGCAGAGGGTCCTGTTCACAGCCTCCCTCTTGACCTGCTGGCTTCTGTCCACCACTGCTAGTGTCACCATCCAGTCACCACAACACGTAGTTGAAGGAGAGAATATTCTTCTACAAGTTGACAATCTGCCAGAGAATCTTCTAGCTTTTGCCTGGTACAGAGGACTGACAAATTGGAGGCTCACAATTGCTGTGTATTTACTGGACTATAGCACAAGTATGACAGGGCCTGAGCACAGTGATAGAGAGATATTGTACAGCAACGGGTCCCTATGGATCCAAAATGTCACACAGGAGGACACAGGATATTACACTCTTCAAACCATAAGTAACCATGGAGAACTGGAATCAAATACATCCACATTTCTTCAGGTCTACTCGTCTCATTTCACCTGTGGGCGTCCTTCCTTCCCTGCCAAGCTCACTATTGAATCAGTGCCGCCCAGCGTTGCTGAAGGAGGAAGCGTTCTTCTCCGTGTTCACAATCTTCCAGAGTATCTTCAATTATTTTTTTGGTACAAAGGGGTGATTATGATTCACAAGGTTGAGATTGTCCGGTACAGAACACTCAAGAATTTAAGCGATCCAGGCCCTGCCCACAGCGGTAGAGAGATAGTGTACAGCAATGGATCCCTGCTGCTCCAGAATGTCACCTGGAAAGACACTGGATTCTACACCCTACAAACTGTGAATCGATATTGGAAAATGGAACTAGCACACATTTACCTTCAGGTGGACACCCCGTGCTGTGACCCTCTTGACTCTGCCCAACTCAGGATCGATCCAGTGACTCCGCATGCTGCTGAAGGGGAAAGTGTTCTTCTCCAGGTCCATAATCTACCAGAAGATCTGCAAACCTTTTCCTGGTACAAGGGTGTGGATAGCACTCCATCCTTTCAAATTGTAGAATATAGCAAAGCAATGAAGTCCATCATCAGCGGCAGTGCATACAGCCGAAGAGAGATAGGGTACACTAATGGATCCCTGCTGCTCCAGGATGTCACTGAGAAAGACTCTGGCTTGTACACACTAGTAACAATAGACAGCAATATGAGAGTTGAAACAGTGCATGTTCAAGTCAACATCTACAAGCTTGTGACACAGCCTGTCATGAGAGTCTCGGAAACTACAGTTAGAGTACAGAGCTCAGTGGTCTTCACTTGCTTCTCAGACAACACTGGGGTCTCCATCCGTTGGCTCTTCAATAAGCAGAGTCTGCAGCTCACAGAGAGGATGAGCCTGTCCCCGTCAAAGTGTCAACTCAGGATACATACTGTGAGGAAGGAGGATGGTGGAGAGTATCAATGTGAGGCCTTCAACCCAGCCAACTCTAAGACCAGTCTCCCAGTCAGCCTGGCCGTGATGAATGAGTGA
>Psg24
ATGGATGTGTCCTCTGTGCTTCCCTGCAAGGGGTGTATCCTGCTCACAGCCTCCCTCTTAACCTGCTGGCTCCTGCCCACCACTACCCAAGTCGACATCGAATCCTTACCACCCCAAGTGGTTGAAGGAGAAAATGTTCTTCTACGGGTTGACAATCTGCCAGAGAATCTTCTAGGCTTTATCTGGTACAAAGGGGTGACAGACATGAGCCTCGGAATTGCACTGTATTCACTGACCTATAGCAGAGGTGTGACGGGACCTGTGCACAGTGGTAGAGAGACATTGTACCGAAATGGGTCCCTGTGGATTCAAAATGTCACCCAGGAGGACACAGGATTCTACACCCTACGAACCATAAGTAAACGTGGAGAAATTATATCAAATACATCCATGCACCTTCATGTGTACTCCTCCATTTTGACCTGTGGACGCCCTCCCACCTCTGCTCAGCTCAGTATTGAATCAGTGCCGCCCAGTGTTGCTAAAGGAGAAAGTGTTCTTCTTCTTGCTCGAAATCTTCCAGAGAATCTTCGAGCCATTTTCTGGTACAAAGGGGCGATTGTGTTCAAGAATCTCGAGGTTGCCAGATATGTAATAGCCAAGAATTCAAGTGTGTTGGGCCCTGCTCACAGCGGTAGAGAGATAATGTATAGTAATGGATCCCTCGTGCTTCAGAATGTCACTCGGAATGATGCCGGATTCTACACCTTACGAACTCTGAGTACAGATCTGAAAGCTGAAGTAGCGCATGTGCAACTCCAGGTGGACACCTGTCTTTCAATCTACGAGAACCCTCCTACCTCTGCCCAGCTCACTGTTGAATCAGCACCGACCAGTGTTGCTGAAGGGGAAAGTGTTCTTCTACTTGTTCACAATCTCCCAGAGAATCTCCGAGCCGTTTTCTGGTACAAAGGGGCGATTGTGTTCAAGGACCTTGAGGTTGCACGGTATGTAATAGCCAAGAATTCAAGTGTTCCGGGCCCTGCCCACAGCCGTAGAGAGACAGTGTACAGCAATGGATCCCTCCTGATTCAGAATGTCACTCGGAATGATGCCGGATTCTACACCTTACGAACTCTGAGTACAGATCTGAAAGCTGAAGTAGCGCATGTGCAACTCCAGGTGGACACCTCCTTTTCCACGTGCTGTGACCCTCTCGCCTCTGCCCCACTCACGATCGATCCAGTTCCACAGCAGGCTGCTAAAGGAGAAAATGTTCTCCTCCAAGTTCACAATCTGCCAGAAGATCTGCGAATGTTTTCCTGGTTCAAATCCATGTATAGCACCCAGATCTTTAAAATAGCAGAGTACAGCAGAGCCTTTAATTCTGTCATCAGGGGCCCTGCACACAGCAGAAGAGAGATAGTGTATACCAATGGATCCCTGCTGCTCCAGGATGCCACCGAGAAAGACACAGGCATGTACACACTACAAACGGTAGACAGAAATTTCAAAATTGAAACAGCACATGTGAAAATCCAGATAAATGCCTGTATTCACCCTTCTGCCACTGGCCAGCTCGTTATTGAATCAGTGCCACCCAATGTTGTTGAAGGGAGAGATGTTCTCCTACTTGTTCATAATATGCCAGAAAACCTTCGATCCTTTTCCTGGTACAAAGGCGTAGCCATTGTCAGCAAACATGAAATTTCACGGAATATAATAACTAGTAATAGAAGTGTGCTGGGGCCTGCACACAGTGGTAGAGAGACAGTGTATTCCAATGGATCTCTTCTGCTCCACAATGCCACCCAGAAGGACACTGGATTATACACCTTATTAACCTTAAACAGACGGTTTGAAACTCAAGGAATACATGTGCACATCCACATATACAAGCCTGTGGTGCAGCCCTTCATGAGAGTCACGGACACCACAGTCAGAGTGCAGAGCTCTGTGGTCCTCACCTGCCTCTCAGCTGACACTGGAATCTCCACCCAGTGGCTCTTCAACAACCAGAATCTGCGGCTCACAGAGAGGATGATGTTGTCCCCATCAAAGTGCCAACTCAGAATAGATCCTGTCAGGAGGGAAGATGCTGGAGAGTATCGGTGTGAAGTCTCAAACCCAGTCAGTTCAAAGACCAGTCTCCCAGTCAGCCTGACTGTGGTGATTGAGTGA
>Psg25
ATGGTGGTGTCCTTTGAACTTTTCAGCAAAGTGTGTACCTCCTGGCAGAGGGTCCTGCTCACAGCCTCCATCTTAACCTACTGGCTCCTGCCCACCACTGCCAGAGTCATCATCCATTCTTTACCACTCCAAGTGGTTGAAGGAGAAAATGTTCTTCTACATGTTTACAATCTGCCAGAGAATCTTCTAGGCCTTGCCTGGTACAGAGGGTTGCTAAATTTGAAACTTGGAATTGCACTGTATTCACTACAATATAATGTAAGTGTGACTGGACCTGAGCACAGCGGTAGAGAGACATTGCACAGAAATGGGTCTCTGTGGATCCAAAATGTCACCCAGGAGGACACAGGATATTACACTCTTCGTACCATAAGTAAAAATGGAAAACTGGAATCAAATACATCCATGTTCCTTCAGGTGTACTCCTCTACTTTCATCTGTGGACACCCTTTCTTCCCTGCCAAGCTCACTATTGAATCAGTGCCACCCAGCGTTGCTGCAGGGGGAAGCGTTCTTCTCCGTGTTCACAATCTTCCAGAGCATCTTCAATCGCTATTCTGGTACAAAGGACTGATTGTATTTAACAAGGTTGAGATTGCTCGATACAGAACAGCCAAGAATTCAAGTGAGCCAGGTCATGCTCACAGTGGTAGAGAGACAGTGTACAGCAATGGATCCCTGCTGCTTCAGGATGTCACCTGGAAAGACACAGGATTCTATACCCTACGAACTCTGAATAGATATCGGAAAATGAAATTAGCACACATTTACCTTCAGGTGGACACCCCCCTTTCCTTGTGCTGTGATACTCTTGACTTTGCCCAACTCAGCATCGATCCAGTGCCACGGTATGCTGTCGAAGGGGGAAGTGTTCTTCTCCAGGTCCATAATCTGCCAGAAGATCTGCAAACCTTTTCCTGGTACAAAGGTGTGCATAACACTCATGGCTTTAAAATTGCAGAATATAGCATAGCGACGAAGTCCATCATCAGCGGCCGTGCACACAGCAGAAGAGAGATAGGGTACACCGATGGATCCCTGCTGCTCCAGGATGTCACTGAGAAAGACTCTGGCTTGTACACACTAATAGCAATAGACAGCAATGTGAGAGTTGTAAGAGCACACGTCCAAGTCAACGTCCACAAGCTTGTGACACAGCCTGTTGTGAGAGTCACGGACACTACAGTTCGAGTACAGAGCTCAGTTGTCTTCACTTGCTTCTCAGACAACACCAGGATCTCCATCCGTTGGCTCTTCAACAATCAGAATCTGCAGCTCACAGAGAGGATGACCCTGTCCCCATCAAAGTGCCAACTCAGGATACATACTGTGAGGAAGGAGGATGCTGGAGAGTATCAATGTGAGGCCTTCAACCCAGTCAGCTCAAAGACCAGTCTCCCAGTCAGCCTGGCCGTGATGAATGAGTGA
>Psg26
ATGGAGGTGTCCTCTGAACTTTTCAGCAATGGGTGTACCTCCTGGCAGAGGGTTCTGCTCACAGCCTCCCTCTTAACCTGCTGGTTCCTGCCCACCACTGCCAGAGTCACCATTGAATCCTTACCACCCCAAGTGGTTGAAGGAGAAAATGTTCTTCTACGTGTTGACAATATGCCAGAGAATCTTCTAGTGTTTGGCTGGTACAGAGGAATGACAAATTTGAGGCAAGCAATTGCACTGCATTCGCTGTACTATAGTGTAACGGTGAAGGGGCTGAAGCACAGCGGCAGAGAGACATTATACATCAACGGGACCCTGTGGATCCAAAATGTCACACAGGAGGACACAGGATATTACACTTTTCAAACCATAAGTAAACAAGGAGAAATGGTATCAAATACATCCCTGTACTTGCACGTGTACTCCTCTCTTTTCATCTGTGGGCGTCCTACTACACTTGTAGGTCCCACTATTGAATTAGTGCCGGCCAGCGTTGCTGCAGGGGGAAGCGTTCTTCTCCTTGTTCACAATATTCCAAAGTATCTTCAATCACTTTTCTGGTACAAAGGGCTGATTGTATTTAACAAGGTTGAGATTGCTCGATACAGAAGAGCCAAGAAATCAAGGGAATCTGGTCCAGCCCACAGCGGTAGAGAGACAGTGTACAGCAATGGATCCCTGCTGCTCCAGAATGTCACCTGGAAAGACACAGGATTCTACACCCTACGAACTCTGACTCGATATCAGAAAATGGAATTCGCACACATTTACCTTCAGGTGGACACCTCCCTTTCCTTGTGCTGTGACACTCTTGACTCTGCCCAACTCAGCATTGATCCAGTGCCACAGCACGCTGCTGAAGGGGGAAGTGTTCTTCTCCAGGTCCATAATCTGCCAGAAGGTCTGCAAGCCTTTTCCTGGTACAAAGGTGTGCTTAGCACTCAGGACTTTAAAATTGCAGAATATAGCATAGCAACGAAGTCCATCATCAGAGGCCGTGCACACAGCAGAAGAGAGATAGGGTACACCAATGGATCCCTGCTGCTCCAGGATGTCACCGAGAAAGACTCTGGCTTGTACACACTAATAACAATAGACAGCAATGTGAGAATTTTAACAGCACACGTCCAAGTCAACATCCACAAGCTTGTGACACAGCCTGCCATGAGAGTCACAGACAGCACAGTTAGAGTACAGAGCTCAGTTGTCTTCACTTGCTTCTCATACAACACTGGGATCTCCATCCGTTGGCTCTTCAACAATCAGAGTTTGCAGCTCACAGAGAGGATGACCCTGTCCCCGTCAAAGTGCCAACTCAGGATACATACTGTGAGGAAGGAGGATGCTGGAGAGTACCAATGTGAGGCCTTCAACCCAGTCAGCTCAAAGACCAGTCTCCCAGTCAGGCTGACTGTGATGAATGAGTGA
>Psg27
ATGGAGGCATCCTCTGAGCTTCTCAGCAATGGGTGTACCCCCTGGCAAAGGGTTCTGCTCACAGCCTCCCTCTTTACCTGCTGGCTCCTCTCCACTACTGCCCGAGTCACCATCCATTCACCGCTCCAAGTGGTTGAAGGAGAAAATGTTCTTCTACGAGTTGACAATCTGCCCGAGAATCTTCTAGCCTTTTCCTGGTATAGAGGCCTGAAAAATTGGCAGCTTGCAATTGCACTACATTTACTGGACTATAACACAAGTATGACAGGGCCTGATCACAGTGATAGAGAGATATTGTACAGCAATGGATCCCTATGGATCCAAAATGTCACCAAGGAGGACACAGGATATTATACTCTTCGAACCATAAGCAAACATGGAGAACTGGTATCAAATACATCCACATTTCTTCAGGTGTACTCCTCTCATTTCACCTGTGGGCGCCCTTCCTTCCCTGCCAAGCTCACTATTGAATCAGTGCCGCCCAGAGTTGCTGAAGGAGGAAGTGTTTTTCTCCGTGTTCACAATCTTCCAGAGTATCTTCAATTATTTTTTTGGTACAAAGGGGTGATTATGACTAACAAGGTTGAGATTGTCAGACACAGAACACTCAAGAATTTAAGCGATCCAGGCCCTGCCCACAGCGGTAGAGAGACAGTGTTCAGCAATGGATCCCTGCTGCTCCAGAATGTCACCTGGAAAGACACTGGATTCTACACCCTACAAACTCTGAATCGATATCGGAAAATGGAACTAGCACACATTTACCTTCAGGTTGACACCTCCCTTTCCCCATGCTGTGACACTCTTGACTCTGCCCAACTCAGGATCGATCCAGTGACTCGGCATGCTACTGAAGGGGAAAGTGTTCTTTTCCAGGTCTATAATCTGCCAAAAGATCCACAAGCCTTTTCCTGGTACAAAGGCGTAGATAGCAATCCATACTTCAAAACTGTAGAATATAGCAAAGCAAGGTATTCCATGCTCATTGGCCAATCATACAGCAGAAGAGAGATTGGGTACCTTAATGGATCCCTGCTGCTCCAGGATTTGACTGAGAAAGACTCTGGCTTGTACACACTAATAACAATAGACAGCAATGTGAAAGTTGAAACCTTGCACGTGCAAATCAACGTCCACAAGCTTGTGACACAGCCTGCCATGAGAGTCACAGACAGCACAGTTAGAGTACAGAGCTCAGTTGTCTTCACTTGCTTCTCATACAACACTGGGATCTCCATCCGTTGGCTCTTCAACAATCAGAGTTTGCAGCTCACAGAGAGGATGACCCTGTCCCCGTCAAAGTGCCAACTCAGGATACATACTGTGAGGAAGGAGGATGCTGGAGAGTACCAATGTGAGGCCTTCAAACCAGTCAGCTCAAAGACCAGTCTCCCAGTCAGGCTGACTGTGATGAATGAGTGA
>Psg28
ATGGAGGTGTCATCTGAACTTTTCAGCAACGGGTGTACCTCCTGGCAGAGGGTTCTCCTCACAGCCTTCCTCTTAACCTGCTGGCACCTGCCCACCACTGCCAGAGTCACCATTGAATCCTTTCCACCCCAAGTGGTTGAAGGAGAAAATGTTCTTCTACGTGTTGACAATATGCCAGAGAATCTTCTAGTGTTTGGCTGGTACAGAGGAATGACAAATTTGAGACATGCAATTGCACTGTACTATAGTTTAACAGCGAAGGGGCTGAAGCACAGCGGCAGAGAGACATTATACATCAACGGGTCCCTGTGGATCCAAAATGTCACACAGGAGGACACAGGATATTACACCTTTCAAACCATAAGTAAACAAGGAGAAATGGTATCAAATACATCCCTGTACTTGCACGTGTACTCCTCTCTTTTCATCTGTGGGCGTCCTACTACCCTTGAAGGTCCCACTATTGAATTAGTGCCGACCAGCGTTGCTGCAGGGGGAAGCATTCTTCTCCTTGTTCACAATATTCCAAAGTATCTTCAATCACTTTTCTGGTACAAAGGGCTGATTGTATTTAACAAGGTTGAGATTGCTCGATACAGAAGAGCCAAGAAATCAAGGGAACCTGGTCCTGCCCACAGTGGTAGAGAGACAGTATACAGAAATGGATCCCTGCTGCTCAAGAATGTCACCTGGAAAGACACAGGATTCTATACCCTACGAACTCTGACTCGATATCAGAAAATGGAATTAGCACACATTTACCTTCAGGTGGACACCTCCCTTTCCTTGTGCTGTGACACTCTTGACTCTGCCCAACTCAGCATTGATCCAGTGCCACAGCACGCTGCTGAAGGGGGAAGTGTTCTTCTCCAGGTCTATAATCTGCCAGAAGGTCTGCAAACCTTTTCCTGGTACAAAGGTGTGCTTAGCACTCAGGACTTTAAAATTGCAGAATATAGCATAGCAACGAAGTCCATCATCAGAGGCCGTGCACACAGCAGAAGAGAGATAGGGTACACCAATGGATCCCTGCTGCTCCGGAATGTCACTGAGAAAGACTCTGGATTGTACACACTAGTAACAATAGACAGCAATATGAGAGTTGTAACAGCACACGTCCAAGTCAACATCCACAAGCTTGTGACACAGCCTGCCATGAGAGTCACGGACAGCACAGTTAGAGTACAGAGCTCAGTTGTCTTCACTTGCTTCTCATACAACACTGGAATCTCCATCCGTTGGCTCTTCAACAATCAGAATCTGCAGCTCACAGAGAGGATGACCCTGTCCCCATCAAAATGCCAACTCAGGATACATACTGTGAGGAAGGAGGATGCTGGAGAGTACCAATGTGAGGCCTTCAACCCAGTCAGCTCAAAGACCAGTCTCCCAGTCAGGCTGACTGTGATGAATGAGTGA
>Psg29
ATGAAGGTGTCTGGTTTGCTTTTCTGCCAGGGGTGTGCCCCATGGCAGGGGGTTCTACTCACAGCCTCCTTCTTAACCTGCTGGTATCTGTCTACCACTTCCAAAGTCACCATTGAATTATTGCCATCCCAAGTGGTTGAAGGAGAAGATGTTCTTTTCCTTGTCAATAATCTGCCAGGGAATCTTACAGCCTTTGCCTGGTTTAAAGGGAGGACAAATAGGAAACATGGAATTGCACTGTATGCAGTGGCGTCTGACTTATATGTACACAGCGATAGAGAGACATTGTACAACAACGGATCCCTGATGATCCACAATGTTACCCAGAAGGACAGAGGTTATTACACCCTACGAACCTTCAATAAACATGCAGAAACTGTATCAACAACATTCACATTCCTCCACGTGAACCCCTTCCTTTGGAACTGTGGGCGCTTGGTCACCTCTTCCCAGCCCCGTATTGAATCATTCCCCTCCATCGTTACTGAAGGGCAACATGTTATTCTACATGTCTACAATATCCCAGAGAATCTTCAAGGTTTTATATGGTTCAAAGGGATGACCGTGCACAGGCACCTTGAGATTGGCCGATACACAATAGGCAGGAAGTCAAGTGTGTTTGGGCCTGCATACAGCGGTAGAGAGAAGCTGGATAGTAATGGATCCCTGCGGATTGAAAATGTCACTCAAAAGGATGCTGGATTATACACCCTACGAGTACTGGGTACAGATATGAAGAGTGAAGAAGCACATGTAGAACTCCAAGTTAACAACCCCGCTTTTCAGTGCTGTAACCCTAGCACCTCTTCCAAACTCATGGTTGAAGCAGTGCCTCGATATGTTGCTGAAGGGGAAAGTGTTCTTCTCCTCGTCCACAACCTGCCAGAAGAGTTAATATCCTTTACATGGTACAACTCAATGTATAGGGTCCCTGCCTTTAAAATTGTAGAATTCAATGTAATCAGGAATATCACCACCTGGGGAGATGTGTACAGAGGAAGAGATACGGTGTATGCCAACGGATCCCTGATGCTCCAGGACGTCACTGAGGAAGATGCAAGAATGTACACACTAGAAACTTTAAACGTAAACTACACAGTTGAAAGAGCACATGTGCAGTTTTATGTAAACAACCCTGTGACACAACCCTTTGTGCAAATCACTGACACCACAGCCAATGCACAAAGATCTTTGACCTTCACCTGTGTTACACCTGACATTGCAACCTCCATCCTTTGGTTCTTCAATAGCCATAGTCTGAAGCCTACAGAAAGGATAACACTGTCCCCTACGAAGTGTGGCCTCCGAATAGATGATGTCAGAAGTGAAGATGCTGGAAATTACCAGTGTGTGGTCGTCAACCGAAATGGTGATGCAAAGGCCAGTCACCCTATCAGGTGGCCATGA
>Psg30
ATGGAAGCATCCTCTGTCCTTCCATGCAAGTGGTGTACCCACTTGCAGGGGCTTCTGCTCACAGCCTCCTTTTTAACCTGCTGTCACCTGCCTACCACTGCACAAATAACCATTGAATTAGAGCCACCCCAAGTGATTGAAGGAGAAAATGTTCTCATACGTGTCAACAATTTGACAGAGAATCTTATAACCTTAGCCTGGTTCAGAGGAATGAGGATTAAGAGCCCTCAAATTGGACAATATACACCGGCCACTAAAGTTACTGTGCTGGGTCCTGGTCACAGTGGTAGAGAAACTTTGTACAGCAATGGATCCCTGCAGATCTACAATGTCACCCAGGAGGACATAGGATTCTACAGCCTACGAATCATAAATAAACATGCAGAAATTGTGTCAATAACATCCATATACCTCAACGTGTACTCATCTCTATGGACATGTGAGCACCCTTCTCCCCATGCCAAGCTCACCATTGAATCAGTGCCACCCGGCATTTCTGAAGGGGGAAGTGTTCTTCTACTGGTTAAAAATCTCCCCCAAAATCTTCTATCCCTTTTCTGGTACAAAGGAGTTATTGCAGTGAAGAAATTTGAGATTGCCAGACACATAAAAGCCACAAATTCAAGTGTTCCAGGGCCTGCACACACTGGTCGTGAGACAGTATTCAGCAATGGATCCCTTCTGCTACAGGAAGTTATGCAGAGTGATACTGGATTCTATACTCTACGAACTATGAGTACAGATCTGAAAGATGAAGTAGCACATGTGCAGCTGTACATGGACACCTATCTTTTGACTTGTTATCACCCTTTGCAAGTCAAGATCGAATCACTTCCTCAGAATGTTGCTGTAGGGAAAACTGTTCTTCTCTTAGTTCATAATTTGCCTGAAGACTTTCAAGCATTTTTCTGGTACAAATCAGCATATAGAAGAGATACATACAAAATTGCAGAATACAAGAGAGCCATGGATGCCACCATTTTGGGGAGTGCATACAGTTCAAGAGAGTTTATATACAACAACGGATCCATGCTAATAATTGATGTCACTGAGGATGATGCAGGATATTTCCTGCTAGAAATTTTAAGAGAAGACTTAAAGATTGAAAAAGCCTACATTCAACTCCATGTAAATAGCTTTGTTTCAAACTCCAAGGACTCTGCCTCCACTGCAAGGCTCAGTATAGAATCAGTGCCACCGAGCATTGTTGAAGGGGGAAGTGTTCTTTTACTGGTTCACAATCTCCCAAAAAATCTTCAATCCCTTTTCTGGTACAAAGGGATGATTGCAGAGAAGAAATCTGAGCTCATACAACACATAATAGCCACAAGTTCAAGCTTGCCAGGGCCTGCACACAGTGGTCGAGAAACAGTATACAACAATGGATCCCTGCTGCTCCAGAGGGTCATGCAAAATGATACTCAATTTTATACTCTACAAACTATGGATACAGATCTGAAATATGAAGTAGCACATGTTCAACTCCAGCTGGACACTTCCCTTTCTACTTGGTATCACCCTTTGCAAGTCAAGATCGAATCACTTCCTCGGAATGTTGCTGTAGGAAAAAGTGTTCTTTTTCTGGTTCATAATTTTCCAGAAGTCTTTCGAGCATTTTCCTGGTATAAACCAGCGTATAAGTCACATACATCCAAAATTGTAGAATACCACAGATTCACGGATTCTGCCACCGTGGGGGCTGCATACAGAGGAATAGAGGTGATATTCACCAACGGATCCATGGTGATGATTGATGTCACTGAGGATGATGCAGGGTTTTACATGCTAGAAATTTTAAGAGAAGACTTCAAAGTTGAAAAAGCCTATGTTCAACTCCATGTAAATAGCTTTGTTCCAAACTCAAAGGTCTCTGTCTCCACTGCAAGGCTCAGTATAGAATCAGTGCCCCCCAGCATTGTTGGAGGGGAAAGTGTTCTTCTACTGGTTCACAATCTTCCAAAAAATCTTCAATCTCTTTTCTGGTACAAAGGCGTGATTGCCGAGGAGAAATCTGAGCTCATCCAACACATAATAGCCACAAGTTCAAGCTTGCCAGGGCCTGCACACAGTGGTCGAGAAACAGTGTACAGCAATGGATCCCTGCTGCTCCAGAGGGTCATGCAGAATGATACTGGATTCTATACTCTACTAACTATGAGTACAGATCTGAAAGATGAAATAGCACATGTGCAACTCCAGCTGGACACCTCTACTTGCTGTAGCCTTCTCACCTCTGACCAACTCATAATTGTACCAGTGCCTCGGAATATTGCTGTAGGGAAAAGTGTTCTTCTCCTTGTTTGCAATGTGCCAAAGGATGTTCAGACAATTTTCTGGTACAAATCGGTGTATCGAACAGATATTTTTAAAATTGCAGAATATAGCAGATCCATGGAATCTACTATCTGGGGGCTTGCACACAGTGGAAAAGAGATGGTGTACACTAATGGATCCCTTCTGATCCAGAATGTCACTGAGCATGATGCAGGATTGTACATGTTAGAAATTTTACATAAGGACTACAAACTTGAGAGAGCACATGTGCAAGTCCATGTAAATAACCCTGTTTCATGGCCTTTTGTGCGAGTGACTGACACCACAGTCAGAGTACAGAGCTCAGTAGTCTTCACTTGCTTCTCAGCTGACCCTGGTGTCTCCATCCGTTGGCTCTTCAATAAGCAGAGTCTGCAGCTCACAGAGAGAATGACACTTTCCCCATCAAAGTGCCAACTCAGCATAGATCCTGTCTGGAGGGAGGATGCTGGAAAGTATCAATGTGAGGTCTCCAACCCAGTCAGTTCAAAGTCCAGTCTCCCAGTCCGTCTGGCTGTGATAGAAGAGTGA
>Psg31
ATGGAAGCATCCTTTGTGCTTCCATGCAAGTGGTGTACTCACTTGCAAGGGCTTCTGCTCACAGCCTCATTTTTAACCTGTTGTCACCTGCCTGCCACTGCCCAAATAACCATTGAATTAGTGCCACCCCATGTGATTGAAGGAGAAAATGTTCTCATACGTGTCAACAATCTGCCAGAGAATCTTACAACCTTAGTCTGGTTCAGAGGAATGAGGATTAAGAGCCCTCAAATTGGACAATATACACTGGCCACTAATGTTACTGTGCTGGGGCCTGGTCACAGTGGTAGAGAAACTTTGTACAGCAATGGATCCCTGCAGATCTACAATGTCACCCAGGAGGACATAGGATTCTACAGCCTACGAGTCATGAATAGACATGGAAAAATTGTGTCAATAACATCCATATACCTCAACGTGTACTCCTCCTTTTTAACCTGCTGTCACCTGCCTACCACTGCCCAAATAACCATTGAATTAGTGCCACCCCATGTGATTGAAGGAGAAAATGTTCTCATACGTATCAACAATCTGCCAGAGAATCTTACAACCTTAGCCTGGTTCAGAGGAATGAGGATTAAGAGCCCTCAAATTGGACAATATACACTGGCCACTAATGTTACTGTGCTGGGGCCTGGTCACAGTGGTAGAGAAACTTTGTACAGCAATGGATCCGTGCAAATCTACAATGTCACCAAAGAGGATATAGGATTCTACAGCCTACGAGTCATGAATAGACATGGAGAAATTGTGTCAATAACATCCATATACCTCAACGTGTACTCATCTCTTTGGACATGTGAGCACCCTTCTCCCCATGCCAAGCTCACCATTGAATCAGTGCCTCCCGGCATTTCTGAAGGGGGAAGTGTTCTTCTACTGGTTAAAAATCTCCCCAAAAACCTTCTATCCCTTTTCTGGTACAAAGGAGTTATTGCAGTGAAGAAATTTGAGGTTGCCAGACACATAAAAGCCACAAATTCAAGTGTTCCAGGGCCTGCACACACTGGTCGTGAGACAGTATTCAGCAATGGATCCCTTCTGCTACAGGAAGTTATGCAGAGTGATACTGGATTCTATACTCTACGAACTATGAGTACAGATCTGAAAGATGAAGTAGCACATGTGCAGCTGTACATGGACACATCCCTTTCTACTTGCTACCAACTTTCTCAAGTCAAAATTGAATCACTTCCTCAAAAAGTTGCTGTAGGGAAAAGTGTTCTTCTTCTGGTTCACAATTTGCCTGAAGACTTTCAAGCATTTTTCTGGTACAAATCAGCATATAGAAGAGATACATACAAAATTGTAGAATACAGCAGAGCCATGGATACCACCATCATGGGGAGTGCATACAGTTTAAGAGAGTTTATATACAACAATGGATCCATGCTGATAATTGATGTCACTGTGGATGATGCAGGATTCTTTATGCTAGAAATTTTAAGAAAAGATTTCAAGATTGAGAAAGCCTACATTCAACTCCATGTAAATAGCTTTGTTCAAAACTCCAAGGATTCTGGCTCCACTGCAAGGCTCAGTATAGAATCAGTGCCCCCCAGCATTGTTGGAGGGGAAAGTGTTCTTCTACTGGTTCACAATCTCCCAAAAAATCTTCAATCCCTTTTCTGGTACAAAGGTGTAATTGCAGAGGAGAAATCTGAGCTCATCCAACACATAATAGCCACAAGTTCAAGCTTGCCAGGGCCTGCACACAGTGGTCGAGAAACAGTGTACAGCAATGGATCCATGCTGCTCCAGAGGGTCATGCACAATGATACTGGATTCTATACTCTACGAACTATAAGTACAGATCTGAAAGATGAAATAGCACATGTGCAACTCCAGCTGGACACCTCCCTTTCTACTTGCTGTCACCATTTGCAAGTCAAGATCGAATCACTTCCTCAGAATGTTGCTGTAGGGAAAACTGTTCTTCTCCTAGTTCACAATTTGCCTGAAGACTTTCAAGCATTTTTCTGGTACAAATCAGCATATAGAAGAGATACATACAAAATTGCAGAATACAGCAGAGCCATGGACATCACCATTATGGGGAGTGCATACAGTTTAAGAGAGCTTATATACACCAATGGATCCATGGCGATGATTGATGTCACTGAGGATGATGCAGGAATTTACATGCTAGAAATTTTAAGAGAAGACTTCAAAATTGAAAAAGCCTATGTTCAACTCCTTGTAAATAGCTTTGTTCCAAACTCCAAGGACTCTGGCTCCACTGCAAGGTTCAGTATAGAATCAGTGCCACCCAGCATTGTTGAAGGGGAAAGTGTTCTTCTACTGGTTCACAATCTCCCAAAAAATCTTCAATCCCTTTTCTGGTACAAAGGTGTGATTGCAGAGGAGAAATCTGAGCTCATCCAACACATAATAGCCACAAGTTCAAGCTTGCCAGGGCCTGCACACAGTGGTCGAGAAACAGTGTACAGCAATGGATCCATGCTGCTCCAGAGGGTCATGCACAATGATACTGGATTCTATACTCTACGAACTATAAGTACAGATCTGAAAGATGAAATAGCACATGTGCAACTCCAGCTGGACACTTCTACTTGCTGTAATCTTCTCAGCTCTGATCAACTCATAATTGAACCAGTGCCTTGGAATATTGCTGTAGGGAAAAGTGTTCTTCTCCTTGTTTGCAATGTGCCAGAAGATGTTCAGACATTTTTCTGGTACAAATCGGTGTATAGGACAGATATTTTTAAAATTGCAGAATATAGCAGATCCATGGAATCCACTATCTGGGGGCTTGCACACAGTGGAAGAGAGGTGGTGTACACTAATGGATCCCTGCTGATCCAGAATGTCACTGAGCATGATACAGGATTGTACATGTTAGAAATTTTACATAAGGACTTCAAACTTGAGAGAGCACATGTGCAAGTCCATGTAAATAACCCTGTTTCATGGCCTTTTGTGCGAGTGACTGACACCACAGTCAGAGTACAGAGCTCAGTAGTCTTCACTTGCTTCTCAGCTGACCCTGGAGTCTCCATCCGTTGGCTCTTCAATAAGCAGAGTCTGCAGCTCACAGAGAGAATGACACTTTCCCCTTCAAAGTGCCAACTCAGCATAGATCCCGTCTGGAGGGAGGATGCTGGAAAGTATCAATGTGAGGTCTACAACCCAGTCAGTTCAAAGTCCAGTCTCCCAGTCTGTCTGTCTGTGATGGAAGAGTGA
>Psg32
ATGGGATTCTGGGAAGTGTTCCTGCCTGAGAGAACACTCAGATCAGAAGAAGGAATGACAGCAAATGCTGGTGCTGTGTTGGACGGGAAGTTCTTCTTCTCAAAGAAAGGACAGTACAGTGAGAAGAGAGATGGAGGTGTCCTTGGTGCTTCTCTACCAGGGTGTACACCCTGGCAGGGTCTTCTGCTCACAGCTTTTCTTTTAACCTCTTGGTTCCTGCCCACCACTGTCCAAGTCACCATTGAATTAGTGCCACCACAAGTGGCTGAAGGAGAAAATGTCCTTATTATTGTTTACAGTCTGCCAGAGGATCTTACAGCCATAGCCTGGTTCAAAGGAGTGACAAATATGAACCTCGGAATTGCATTGTATGCACTGGCCTCTAACATCAGTGTGAAAGGGCCCGAACACAGTGGTAGAGAGACAGTGTTCAGCAATGGATCCCTGTTGCTTCACAATGTCACCCAGAAGGACACAGGATTCTATACTATACGGACCTTAAATAGACATGGAAAAATTGTATCCACAACATCCATATACCTCCACGTGTACACCTTCTTCTGGACTTGTGGACCTCTTTCCCCCTCTGCCCAGCTCACTATTGAATCAGTGCCACCCAAAGTTGCCGAAGGGGGAAGTGTTCTTCTAGTTGTTCACAATCTCCAGGGGAATCTTCGATCCCTTTTCTGGTACAAAGGGATGATTGTGTCCAGGAACCTTGAGGTTGCAAGACACATAATAGACACAAATTTAAGTGTGCATGGGCCTTTACACAGTGGTAGAGAGACAATATACAGCAATGGATCCCTCATGTTCTACAATGTGACATGGAAGGACAGTGGATTATACACCCTACGAACTCTAAGTACAGATATGAAAACAGAATTAGCACATGTACAACTCCAGGTGGACGCTTCCCTTTCTCCGTGCTGTAATCCCCTTACCTCTTCTCAACTCATGATTGAACCAGTGCCACGCTATGCTGTTGAAGGAGAAAGTGTTCTTTTCATGGTTCATAACCTGCCAAAAGATCTTCAAACCTTTTCCTGGTACAAATCAGTGTATGGGGCTGAGATATTAAAAATCACAGAATACAGCAGAGCCATGAGTTCCACCACACGTGGAAGTGAACTCAAAAGAAGAGAGCGTGTGTACACCAATGGATTCCTCCTGCTCCAGAATGCCACTGAGAAAGATGCAGGAATGTACATACTAGAAACTTTAAGCAGAGATTTCAAAATTGAAAAAGCACAGGTGCAATTATATGTAAACAAGCCTGTGTCACAGCCCTTCATTCGAGTCACCAACACCACGGTCACAATACAGAGTTCTGTGGTCCTCACCTGCCTCTCAGCTGACACTGGAATCTTCATCCATTGGATCTTCAATAACCAGAGTCTGCAGCTTACAGAGAGGATGACACTATCCCCAACAAAGTGCCAACTCAGCATAGATCCTGTCAGGAAGGAGGATGCTGGAGAGTACCAATGTGAGGTCTCCAACCCAGTCAGTTCACAGACCAGTCTCCCAGTCAGCCTGGCTGTGACAAATGAGTGA
