# Supplementary material for: Structure and evolution of the mouse pregnancy-specific glycoprotein (Psg) gene locus
Source: BMC Genomics. 2005 Jan 12;6:4. doi: 10.1186/1471-2164-6-4 (PMC546212; doi:10.1186/1471-2164-6-4)
Supplement: Additional File 3 — Complete set of mouse PSG primary protein sequences A basic text file in FASTA format containing primary protein sequences for all known mouse Psgs (not including the brain-specific variant of Psg16). [file 1471-2164-6-4-S3.txt]

>Psg16
MEVFSVLPCKGCTPWQGLLLAASLLACWLLSTTAQVTIESVPFNVVEGENVLLRVDNLPENLITLAWYRGLRKIVVYTLNTKVSVMGQMYSGREIVSSNGSLWIHNVTRKDTGLYTLRTVNRRGEIVSTSFTFLYVYTSLFICGRPSFPAKLTIESVPPSVAEGGSVLLRVHNLQDKLRGLSWYKGAHVSRNLEIARQIIAKNSSVPGPAHSGRETVYSNGSLLLQNVTRNDTGFYTLQTLSRHRKMELAHVQLQVDTSLSSCCDTLDSTQLIIDPMPRYAAEGESILLRVLNLPEDFQVFCWYKGALIFQIFKIAEYSRARNSITKGPAQSRTERVYTNGSLLLQDVTEKDTGLYTLQTIDRNFKIEKAHVQIQVNKPVTQPFMRVTDSTVRVQSSVVFTCFSDNTGVSIHWLFNNQSLQLTERITLSPSKCQLRINPVRKEDGGEYQCEVFNLASSKSSLPVSLAVMNE
>Psg17
MEVSSELLSNGCTPWQRVLLTASLLSCCLLPTTARVTVEFLPPQVVEGENVLLRVDNLPENLLGFVWYKGVASMKLGIALYSLQYNVSVTGLKHSGRETLHRNGSLWIQNVTSEDTGYYTLRTVSQRGELVSDTSIFLQVYSSLFICERPTTLVPPTIELVPASVAEGGSVLFLVHNLPEYLISLTWYKGAVVFNKLEIARYRTAKNSSVLGPAHSGRETVFSNGSLLLQNVTWKDTGFYTLRTLNRYPRIELAHIYLQVDTSLSSCCHPLDSPQLSIDPLPPHAAEGGRVLLQVHNLPEDVQTFSWYKGVYSTILFQIAKYSIATKSIIMGYARSRRETVYTNGSLLLQDVTEKDSGVYTLITTDSNMGVETAHVQVNVHKLATQPVIKATDSTVRVQGSVIFTCFSDNTGVSIRWLFNNQRLQLTERMTLSPSKCQLWIRTVRKEDAGEYQCEAFNPVSSKTSLPVILAVMIE
>Psg18
MELSSELFSNGCTSWQRVLLTASLLTCWLLPTTARVTIESLPPQVYEGENVLLRVDNMPENLLVFGWYRGMTNLWQAIAQHWLYYYSVMVKGLNHSGREILYINGSLWIQNVTQEDTGYYTFQTISKRGEIVSNTSLYLHVYSSLFICVRPTTLISPTIELVPASVAAGGSILLLVHNIPKYLQSLFWYKGLIAFNKVEIARYRTAKNSGEPGPAHSGRETVYSNGSLLLQNVTWKDTGFYTLRTLTRYQKMEFAHIYLQVDTSHSLCCDTLDSAQLSIDPVPRHAAEGGSVLLQVHNLPEDVQTFSWYKGVLSTQDFKIAEYSIATKSIIRGRAHSRREIGYTNGSLLLQDVTEKDSGLYTLITIDSNVRVVTAHVQVNIHQLVTQPAMRVTDSTVRVQSSVVFTCFSDNTGSIRWLFNNQRLQLTERMTLSPSKCQLRIHTVRKEDAGEYQCEAFNPVSSKTSLPVSLTVMNE
>Psg19
MEVSSELLSNGWTSWQRVLLTASLLTCWFLPITARVTIESVPPKLVEGENVLLRVDNLPENLRVFAWYRGVIKFKLGIALYSLDYNTSVTGPEHSGRETLHSNGSLWIQSATREDTGYYTFQTISKNGKVVSNTSMFLQVYSSLFICGRPSPPALLTIESVPASVAEGGSVLLRVHNLPEHLQSLFWYKGLTMFNKVEIARHRTAKNSIEMGPAHSGREIVYSNGSLLLQNVTWKDIGFYTLRTLNRYSRIELAHIYLQVDTSLSSCCDAFNSVQLRIDPVPPHAVEGESVLLQVHNLPEDVQTFLWYKGVYSTQDFKIAEYSIVTESIISGRAHSGREIGYTNGSLLLQDVTEKDSGFYTLVTIDSNAKVETAHVQVNVNKLVTQPAMRVTDSTVRVQSSVVFTCFSDNTGVSIRWLFNNQRLQLTERMTLSPSKCQLRIHTVRKEDAGEYQCEAFNPVSSKTSLPVSLAVMNE
>Psg20
MEVSSELLLSNGCTSRQRVLLTASLFTCWLLSTTAKVTIHSPLQVVEGQNVFLRVDNLPEDLLAFAWYRGLRNWRVAIALHLVEYNASMTGPEHSDREILHSNGSLWIQNVTQEDTGYYTLQTISKHGKLVSNTSTFLQVYSALFTCGRPTSPAKLTIESVPPRVAEGGSVLLLVHNLPEYSQLFSWYKGLTLFNEVEIAEYKIAKNLSDPGPAHSGREIVFSNGSLLLQNVTWKDTGFYTLQTVNGFREMELAHIYLRVDTPCCDPPDSARLRIDPVTCHAAEGGSVLLQVHNLPEDVQTFSWYKGVDSTPYFRIVEYSKAMKSIFSGYAHSRRETGYTNGSLLLQDVTEKDTGFYTLLTIDSHVKVETVHAQVNVHKLVTQPVVRVTDSTVRVQSSVVFTCFSDNTGVSIRWLFNNQSLQLTERMTLSPSKCQLRIHTVRKEDAGEYQCEAFNPVSSKTSLPVSLAVMNE
>Psg21
MGVTSELFTNVLIPWQRVLFTASLLTCWLLSTTASVTIQSPKHVVEGENILLQVDNLPENLLAFAWYRGLINWRLTIALHFLDYSTSMTGPEHSDREILYSNGSLWIQNVTQEDTGYYIFQTISNHGELESNTSTFLQVYSSHFTCGRPSFPAKLTIESVPPRVAEGGRVLLRVHNLPEYLQLFFWYKGVIMIHKVEIVRHRTLKNLSDPGPAHSGREIVFSNGSLLLQNVTWKDTGFYTLQTVNGFREMELAHIYLQVETPCCDPLDSAQLRIDPVTPHAAEGESVLLQVHNLPEDLQTFSWYKGVDSTPSFQIVEYSKAMKSIISGSAYSRREIGYTNGSLLLQDVTEKDSGLYTLVTIDSNMRVETVHVQVNIYKLVTQPAMRVTDSTVRVQSSVVFTCFSDNTGVSIRWLFNNQSLQLTERMTLSPSKCQLRIHTVRKEDAGEYQCEAFNPVSSKTSLPVSLAVMNE
>Psg22
MEVSSELLSNGWTSWQRVLLTASLLTCWLLPITAGVTIESVPPKLVEGENVLLRVDNLPENLRVFVWYRGVTDMSLGIALYSLDYSTSVTGPKHSGRETLYRNGSLWIQNVTREDTGYYTLQTISKNGKVVSNTSIFLQVNSSLFICGRPSPPALLTIESVPASVAEGGSVLLLVHSLPDNLQSLLWYKGLTVFNKVEIARHRTVKNSSEMGPAYSGREIVYSNGSLLLQNVTWEDTGFYTLQIVNRYWKMELAHIYLQVDTSLSSCCDDFNSVQLRINPVPPHAAEGERVLLQVHNLPEDVQTFLWYKGVYSTQSFKITEYSIVTESLINGYAHSGREILFINGSLLLQDVTEKDSGFYTLVTIDSNVKVETAHVQVNVNKLVTQPVMRVTDSTVRIQGSVVFTCFSDNTGVSIRWLFNNQNLQLTERMTLSPSKCQLRIHTVRKEDAGEYQCEAFNPVSSKTSLPVRLTVMNE
>Psg23
MGVTSELFTNVLIPWQRVLFTASLLTCWLLSTTASVTIQSPQHVVEGENILLQVDNLPENLLAFAWYRGLTNWRLTIAVYLLDYSTSMTGPEHSDREILYSNGSLWIQNVTQEDTGYYTLQTISNHGELESNTSTFLQVYSSHFTCGRPSFPAKLTIESVPPSVAEGGSVLLRVHNLPEYLQLFFWYKGVIMIHKVEIVRYRTLKNLSDPGPAHSGREIVYSNGSLLLQNVTWKDTGFYTLQTVNRYWKMELAHIYLQVDTPCCDPLDSAQLRIDPVTPHAAEGESVLLQVHNLPEDLQTFSWYKGVDSTPSFQIVEYSKAMKSIISGSAYSRREIGYTNGSLLLQDVTEKDSGLYTLVTIDSNMRVETVHVQVNIYKLVTQPVMRVSETTVRVQSSVVFTCFSDNTGVSIRWLFNKQSLQLTERMSLSPSKCQLRIHTVRKEDGGEYQCEAFNPANSKTSLPVSLAVMNE
>Psg24
MDVSSVLPCKGCILLTASLLTCWLLPTTTQVDIESLPPQVVEGENVLLRVDNLPENLLGFIWYKGVTDMSLGIALYSLTYSRGVTGPVHSGRETLYRNGSLWIQNVTQEDTGFYTLRTISKRGEIISNTSMHLHVYSSILTCGRPPTSAQLSIESVPPSVAKGESVLLLARNLPENLRAIFWYKGAIVFKNLEVARYVIAKNSSVLGPAHSGREIMYSNGSLVLQNVTRNDAGFYTLRTLSTDLKAEVAHVQLQVDTCLSIYENPPTSAQLTVESAPTSVAEGESVLLLVHNLPENLRAVFWYKGAIVFKDLEVARYVIAKNSSVPGPAHSRRETVYSNGSLLIQNVTRNDAGFYTLRTLSTDLKAEVAHVQLQVDTSFSTCCDPLASAPLTIDPVPQQAAKGENVLLQVHNLPEDLRMFSWFKSMYSTQIFKIAEYSRAFNSVIRGPAHSRREIVYTNGSLLLQDATEKDTGMYTLQTVDRNFKIETAHVKIQINACIHPSATGQLVIESVPPNVVEGRDVLLLVHNMPENLRSFSWYKGVAIVSKHEISRNIITSNRSVLGPAHSGRETVYSNGSLLLHNATQKDTGLYTLLTLNRRFETQGIHVHIHIYKPVVQPFMRVTDTTVRVQSSVVLTCLSADTGISTQWLFNNQNLRLTERMMLSPSKCQLRIDPVRREDAGEYRCEVSNPVSSKTSLPVSLTVVIE
>Psg25
MVVSFELFSKVCTSWQRVLLTASILTYWLLPTTARVIIHSLPLQVVEGENVLLHVYNLPENLLGLAWYRGLLNLKLGIALYSLQYNVSVTGPEHSGRETLHRNGSLWIQNVTQEDTGYYTLRTISKNGKLESNTSMFLQVYSSTFICGHPFFPAKLTIESVPPSVAAGGSVLLRVHNLPEHLQSLFWYKGLIVFNKVEIARYRTAKNSSEPGHAHSGRETVYSNGSLLLQDVTWKDTGFYTLRTLNRYRKMKLAHIYLQVDTPLSLCCDTLDFAQLSIDPVPRYAVEGGSVLLQVHNLPEDLQTFSWYKGVHNTHGFKIAEYSIATKSIISGRAHSRREIGYTDGSLLLQDVTEKDSGLYTLIAIDSNVRVVRAHVQVNVHKLVTQPVVRVTDTTVRVQSSVVFTCFSDNTRISIRWLFNNQNLQLTERMTLSPSKCQLRIHTVRKEDAGEYQCEAFNPVSSKTSLPVSLAVMNE
>Psg26
MEVSSELFSNGCTSWQRVLLTASLLTCWFLPTTARVTIESLPPQVVEGENVLLRVDNMPENLLVFGWYRGMTNLRQAIALHSLYYSVTVKGLKHSGRETLYINGTLWIQNVTQEDTGYYTFQTISKQGEMVSNTSLYLHVYSSLFICGRPTTLVGPTIELVPASVAAGGSVLLLVHNIPKYLQSLFWYKGLIVFNKVEIARYRRAKKSRESGPAHSGRETVYSNGSLLLQNVTWKDTGFYTLRTLTRYQKMEFAHIYLQVDTSLSLCCDTLDSAQLSIDPVPQHAAEGGSVLLQVHNLPEGLQAFSWYKGVLSTQDFKIAEYSIATKSIIRGRAHSRREIGYTNGSLLLQDVTEKDSGLYTLITIDSNVRILTAHVQVNIHKLVTQPAMRVTDSTVRVQSSVVFTCFSYNTGISIRWLFNNQSLQLTERMTLSPSKCQLRIHTVRKEDAGEYQCEAFNPVSSKTSLPVRLTVMNE
>Psg27
MEASSELLSNGCTPWQRVLLTASLFTCWLLSTTARVTIHSPLQVVEGENVLLRVDNLPENLLAFSWYRGLKNWQLAIALHLLDYNTSMTGPDHSDREILYSNGSLWIQNVTKEDTGYYTLRTISKHGELVSNTSTFLQVYSSHFTCGRPSFPAKLTIESVPPRVAEGGSVFLRVHNLPEYLQLFFWYKGVIMTNKVEIVRHRTLKNLSDPGPAHSGRETVFSNGSLLLQNVTWKDTGFYTLQTLNRYRKMELAHIYLQVDTSLSPCCDTLDSAQLRIDPVTRHATEGESVLFQVYNLPKDPQAFSWYKGVDSNPYFKTVEYSKARYSMLIGQSYSRREIGYLNGSLLLQDLTEKDSGLYTLITIDSNVKVETLHVQINVHKLVTQPAMRVTDSTVRVQSSVVFTCFSYNTGISIRWLFNNQSLQLTERMTLSPSKCQLRIHTVRKEDAGEYQCEAFKPVSSKTSLPVRLTVMNE
>Psg28
MEVSSELFSNGCTSWQRVLLTAFLLTCWHLPTTARVTIESFPPQVVEGENVLLRVDNMPENLLVFGWYRGMTNLRHAIALYYSLTAKGLKHSGRETLYINGSLWIQNVTQEDTGYYTFQTISKQGEMVSNTSLYLHVYSSLFICGRPTTLEGPTIELVPTSVAAGGSILLLVHNIPKYLQSLFWYKGLIVFNKVEIARYRRAKKSREPGPAHSGRETVYRNGSLLLKNVTWKDTGFYTLRTLTRYQKMELAHIYLQVDTSLSLCCDTLDSAQLSIDPVPQHAAEGGSVLLQVYNLPEGLQTFSWYKGVLSTQDFKIAEYSIATKSIIRGRAHSRREIGYTNGSLLLRNVTEKDSGLYTLVTIDSNMRVVTAHVQVNIHKLVTQPAMRVTDSTVRVQSSVVFTCFSYNTGISIRWLFNNQNLQLTERMTLSPSKCQLRIHTVRKEDAGEYQCEAFNPVSSKTSLPVRLTVMNE
>Psg29
MKVSGLLFCQGCAPWQGVLLTASFLTCWYLSTTSKVTIELLPSQVVEGEDVLFLVNNLPGNLTAFAWFKGRTNRKHGIALYAVASDLYVHSDRETLYNNGSLMIHNVTQKDRGYYTLRTFNKHAETVSTTFTFLHVNPFLWNCGRLVTSSQPRIESFPSIVTEGQHVILHVYNIPENLQGFIWFKGMTVHRHLEIGRYTIGRKSSVFGPAYSGREKLDSNGSLRIENVTQKDAGLYTLRVLGTDMKSEEAHVELQVNNPAFQCCNPSTSSKLMVEAVPRYVAEGESVLLLVHNLPEELISFTWYNSMYRVPAFKIVEFNVIRNITTWGDVYRGRDTVYANGSLMLQDVTEEDARMYTLETLNVNYTVERAHVQFYVNNPVTQPFVQITDTTANAQRSLTFTCVTPDIATSILWFFNSHSLKPTERITLSPTKCGLRIDDVRSEDAGNYQCVVVNRNGDAKASHPIRWP
>Psg30
MEASSVLPCKWCTHLQGLLLTASFLTCCHLPTTAQITIELEPPQVIEGENVLIRVNNLTENLITLAWFRGMRIKSPQIGQYTPATKVTVLGPGHSGRETLYSNGSLQIYNVTQEDIGFYSLRIINKHAEIVSITSIYLNVYSSLWTCEHPSPHAKLTIESVPPGISEGGSVLLLVKNLPQNLLSLFWYKGVIAVKKFEIARHIKATNSSVPGPAHTGRETVFSNGSLLLQEVMQSDTGFYTLRTMSTDLKDEVAHVQLYMDTYLLTCYHPLQVKIESLPQNVAVGKTVLLLVHNLPEDFQAFFWYKSAYRRDTYKIAEYKRAMDATILGSAYSSREFIYNNGSMLIIDVTEDDAGYFLLEILREDLKIEKAYIQLHVNSFVSNSKDSASTARLSIESVPPSIVEGGSVLLLVHNLPKNLQSLFWYKGMIAEKKSELIQHIIATSSSLPGPAHSGRETVYNNGSLLLQRVMQNDTQFYTLQTMDTDLKYEVAHVQLQLDTSLSTWYHPLQVKIESLPRNVAVGKSVLFLVHNFPEVFRAFSWYKPAYKSHTSKIVEYHRFTDSATVGAAYRGIEVIFTNGSMVMIDVTEDDAGFYMLEILREDFKVEKAYVQLHVNSFVPNSKVSVSTARLSIESVPPSIVGGESVLLLVHNLPKNLQSLFWYKGVIAEEKSELIQHIIATSSSLPGPAHSGRETVYSNGSLLLQRVMQNDTGFYTLLTMSTDLKDEIAHVQLQLDTSTCCSLLTSDQLIIVPVPRNIAVGKSVLLLVCNVPKDVQTIFWYKSVYRTDIFKIAEYSRSMESTIWGLAHSGKEMVYTNGSLLIQNVTEHDAGLYMLEILHKDYKLERAHVQVHVNNPVSWPFVRVTDTTVRVQSSVVFTCFSADPGVSIRWLFNKQSLQLTERMTLSPSKCQLSIDPVWREDAGKYQCEVSNPVSSKSSLPVRLAVIEE
>Psg31
MEASFVLPCKWCTHLQGLLLTASFLTCCHLPATAQITIELVPPHVIEGENVLIRVNNLPENLTTLVWFRGMRIKSPQIGQYTLATNVTVLGPGHSGRETLYSNGSLQIYNVTQEDIGFYSLRVMNRHGKIVSITSIYLNVYSSFLTCCHLPTTAQITIELVPPHVIEGENVLIRINNLPENLTTLAWFRGMRIKSPQIGQYTLATNVTVLGPGHSGRETLYSNGSVQIYNVTKEDIGFYSLRVMNRHGEIVSITSIYLNVYSSLWTCEHPSPHAKLTIESVPPGISEGGSVLLLVKNLPKNLLSLFWYKGVIAVKKFEVARHIKATNSSVPGPAHTGRETVFSNGSLLLQEVMQSDTGFYTLRTMSTDLKDEVAHVQLYMDTSLSTCYQLSQVKIESLPQKVAVGKSVLLLVHNLPEDFQAFFWYKSAYRRDTYKIVEYSRAMDTTIMGSAYSLREFIYNNGSMLIIDVTVDDAGFFMLEILRKDFKIEKAYIQLHVNSFVQNSKDSGSTARLSIESVPPSIVGGESVLLLVHNLPKNLQSLFWYKGVIAEEKSELIQHIIATSSSLPGPAHSGRETVYSNGSMLLQRVMHNDTGFYTLRTISTDLKDEIAHVQLQLDTSLSTCCHHLQVKIESLPQNVAVGKTVLLLVHNLPEDFQAFFWYKSAYRRDTYKIAEYSRAMDITIMGSAYSLRELIYTNGSMAMIDVTEDDAGIYMLEILREDFKIEKAYVQLLVNSFVPNSKDSGSTARFSIESVPPSIVEGESVLLLVHNLPKNLQSLFWYKGVIAEEKSELIQHIIATSSSLPGPAHSGRETVYSNGSMLLQRVMHNDTGFYTLRTISTDLKDEIAHVQLQLDTSTCCNLLSSDQLIIEPVPWNIAVGKSVLLLVCNVPEDVQTFFWYKSVYRTDIFKIAEYSRSMESTIWGLAHSGREVVYTNGSLLIQNVTEHDTGLYMLEILHKDFKLERAHVQVHVNNPVSWPFVRVTDTTVRVQSSVVFTCFSADPGVSIRWLFNKQSLQLTERMTLSPSKCQLSIDPVWREDAGKYQCEVYNPVSSKSSLPVCLSVMEE
>Psg32
MGFWEVFLPERTLRSEEGMTANAGAVLDGKFFFSKKGQYSEKRDGGVLGASLPGCTPWQGLLLTAFLLTSWFLPTTVQVTIELVPPQVAEGENVLIIVYSLPEDLTAIAWFKGVTNMNLGIALYALASNISVKGPEHSGRETVFSNGSLLLHNVTQKDTGFYTIRTLNRHGKIVSTTSIYLHVYTFFWTCGPLSPSAQLTIESVPPKVAEGGSVLLVVHNLQGNLRSLFWYKGMIVSRNLEVARHIIDTNLSVHGPLHSGRETIYSNGSLMFYNVTWKDSGLYTLRTLSTDMKTELAHVQLQVDASLSPCCNPLTSSQLMIEPVPRYAVEGESVLFMVHNLPKDLQTFSWYKSVYGAEILKITEYSRAMSSTTRGSELKRRERVYTNGFLLLQNATEKDAGMYILETLSRDFKIEKAQVQLYVNKPVSQPFIRVTNTTVTIQSSVVLTCLSADTGIFIHWIFNNQSLQLTERMTLSPTKCQLSIDPVRKEDAGEYQCEVSNPVSSQTSLPVSLAVTNE
